# Supplementary material for: Vaccination against microbiota motility protects mice from the detrimental impact of dietary emulsifier consumption
Source: PLoS Biol. 2023 Sep 19;21(9):e3002289. doi: 10.1371/journal.pbio.3002289 (PMC10508614; doi:10.1371/journal.pbio.3002289)
Supplement: S1 Data — (XLSX) [file pbio.3002289.s006.xlsx]

## Sheet: Figure 1A
Fecal anti-Flagellin IgA (%)
WATER
NI	I	NI	I
148.299	350.011	45.9073	144.998
127.551	324.057	0	197.917
51.6863	233.433	140.423	163.082
59.7433	362.132	2.7902	252.358
112.72	229.797	115.32	169.492

## Sheet: Figure 1B
Fecal anti-Flagellin IgA (%)
CMC
NI	I	NI	I
79.378	327.874	637.057	492.673
66.04	106.096	778.158	354.094
194.135	86.2689	ND	692.927
89.0379	171.222	ND	263.655
71.409	226.286	ND	0

## Sheet: Figure 1C
Fecal anti-Flagellin IgA (%)
P80
NI	I	NI	I
94.2467	3300.23	2910.29	2618.81
173.566	330.602	2292.67	1150.63
67.9326	102.829	ND	1193.3
78.5903	246.473	ND	1892.52
85.664	134.991	ND	ND

## Sheet: Figure 1D
IgA-coated bacteria (%)
Water	CMC	P80	Water-FLiC	CMC-FliC	P80-FliC
4.43	8.45	4.51	5.27	6.08	1.82
4.1	4.82	7.15	5.44	6.46	2.89
2.3	6.81	8.19	7	6.23	2.08
2.54	5.71	5.27	3.55	5.15	3.67
2.49	7.14	11.3	6.54	3.64	1.38
