# Supplementary material for: Vaccination against microbiota motility protects mice from the detrimental impact of dietary emulsifier consumption
Source: PLoS Biol. 2023 Sep 19;21(9):e3002289. doi: 10.1371/journal.pbio.3002289 (PMC10508614; doi:10.1371/journal.pbio.3002289)
Supplement: S2 Data — (XLSX) [file pbio.3002289.s007.xlsx]

## Sheet: Figure 2D
Bray Curtis Distances
Water vs water	Water vs CMC	Water vs P80	Water Flic vs Water FliC	Water FliC vs CMC FliC	Water FliC vs P80 FliC
0.454774	0.490157	0.688145	0.529703	0.607146	0.616425
0.377071	0.502038	0.573931	0.435955	0.60836	0.643916
0.589715	0.533085	0.720232	0.40222	0.580262	0.650507
0.358512	0.529356	0.764721	0.460064	0.612263	0.67982
0.409071	0.524933	0.527361	0.635851	0.567167	0.624837
0.452779	0.552771	0.586072	0.571069	0.460064	0.581216
	0.575839	0.455381	0.766542	0.458677	0.574191
	0.563785	0.603157	0.51071	0.461105	0.592837
	0.571503	0.613737	0.553898	0.554158	0.643916
	0.595872	0.497789	0.562744	0.419304	0.549389
	0.513312	0.655537		0.766542	0.715636
	0.546527	0.528142		0.66473	0.63455
	0.551297	0.635764		0.713468	0.694476
	0.537421	0.678866		0.66473	0.636111
	0.572544	0.545139		0.724048	0.75258
	0.666811	0.596999		0.553898	0.651201
	0.709392	0.522418		0.57211	0.693869
	0.688839	0.639407		0.538375	0.673142
	0.679906	0.546787		0.631428	0.720579
	0.72639	0.693175		0.530136	0.635418
				0.562744	0.606626
				0.565519	0.600035
				0.5467	0.610615
				0.614951	0.630474
				0.542277	0.560056
