# Supplementary material for: Vaccination against microbiota motility protects mice from the detrimental impact of dietary emulsifier consumption
Source: PLoS Biol. 2023 Sep 19;21(9):e3002289. doi: 10.1371/journal.pbio.3002289 (PMC10508614; doi:10.1371/journal.pbio.3002289)
Supplement: S3 Data — (XLSX) [file pbio.3002289.s008.xlsx]

## Sheet: Figure 3A
Fecal FliC week 17
Water	CMC	P80	Water-FliC	CMC-FliC	P80-FliC
5.77064	16.2466	14.7538	8.23993	2.71409	0.226134
3.46086	11.1888	19.2923	7.73791	0.503483	1.08859
0.486883	14.5695	15.0032	6.27514	1.50316	1.15437
10.0338	21.4231	22.1535	0.227083	1.28187	1.90075
0.909085	7.90176	13.3421	0.116629	0.11469	0.829019

## Sheet: Figure 3B
Fecal LPS week 17
Water	CMC	P80	Water-FliC	CMC-FliC	P80-FliC
0.0116167	0.0153761	0.0349328	0.00797515	0.00477527	0.00355871
0.0100627	0.0485051	0.0793631	0.0107015	0.00500942	0.0119388
0.0107015	0.0559957	0.0108488	0.00830918	0.00686122	0.00623481
0.00972446	0.0262119	0.0366456	0.00402486	0.00428036	0.00952699
0.00744801	0.015911	0.0821236	0.00217501	0.00211633	0.00883664

## Sheet: Figure 3C
Distance of bacteria from IEC (μm)
Water	CMC	P80	Water-FliC	CMC-FliC	P80-FliC
19.0155	8.41429	7.974	21.3315	14.382	25.1493
15.0481	10.264	9.16556	17.8091	25.8674	19.47
19.3938	4.62071	4.0358	19.1758	13.0217	16.2347
18.5685	11.3601	4.0122	15.5612	17.1209	26.9863
10.5094	8.69204	5.744	16.0327	9.78489	12.1048
