# Supplementary material for: Vaccination against microbiota motility protects mice from the detrimental impact of dietary emulsifier consumption
Source: PLoS Biol. 2023 Sep 19;21(9):e3002289. doi: 10.1371/journal.pbio.3002289 (PMC10508614; doi:10.1371/journal.pbio.3002289)
Supplement: S4 Data — (XLSX) [file pbio.3002289.s009.xlsx]

## Sheet: Figure 4A
Colon length (cm)
Water	CMC	P80	Water-FliC	CMC-FliC	P80-FliC
10	9	8.5	10	11	10.5
10	8	7.5	10	10.5	10.5
9.5	7.5	6.5	9.5	10.5	11
10	8	7.5	10	10.5	10
10	8.5	7.5	10.5	10	10

## Sheet: Figure 4B
Spleen weight (mg)
Water	CMC	P80	Water-FliC	CMC-FliC	P80-FliC
68	70	109	94	66	89
70	63	95	86	74	75
73	82	80	78	74	81
57	92	84	75	75	79
64	82	78	79	74	104

## Sheet: Figure 4C
Lcn2 concentration (pg/mL)
Water	CMC	P80	Water-FliC	CMC-FliC	P80-FliC
4.28274	21.3704	5.92662	ND	1.47084	4.7586
6.40248	16.0495	12.7617	ND	7.31094	8.73852
4.15296	20.9378	14.4921	13.0213	4.5423	11.2909
7.65702	34.6945	12.1993	6.2727	1.60062	3.4608
12.7617	15.4438	15.4438	2.63886	0.30282	3.07146

## Sheet: Figure 4D
Histopathological score
Water	CMC	P80	Water-FliC	CMC-FliC	P80-FliC
6	4	7	4	0	6
2	10	10	2	2	2
2	7	6	0	0	2
0	7	6	2	4	2
1	7	4	4	1	4
