# Supplementary material for: Vaccination against microbiota motility protects mice from the detrimental impact of dietary emulsifier consumption
Source: PLoS Biol. 2023 Sep 19;21(9):e3002289. doi: 10.1371/journal.pbio.3002289 (PMC10508614; doi:10.1371/journal.pbio.3002289)
Supplement: S5 Data — (XLSX) [file pbio.3002289.s010.xlsx]

## Sheet: Figure 5A
Mouse weight normalized
weeks	Water					CMC					P80
0	100	100	100	100	100	100	100	100	100	100	100	100	100	100	100
1	103.4	106.5	107.3	105	100	106.5	103.7	104.9	116	122.2	109.3	103.3	109.7	106.8	110.1
3	113.5	114.4	111.1	111.6	110	115.1	105.8	111.3	130.9	139.5	123	112.3	115.9	109.6	129.8
5	126.9	125.6	118.8	121	120.9	123.1	118.8	118.6	150	155.7	134.3	124.2	125	119.6	141.6
7	134.6	129.3	123.9	126.5	124.9	129.6	123	122.5	158.6	161.7	143.1	134.6	135.2	127.9	152.2
9	142.3	135.8	128.6	130.4	129.4	137.6	130.9	134.8	172.2	174.9	148.5	135.5	138.1	133.3	163.5
11	144.7	137.7	135	135.4	135.8	137.6	139.3	135.8	176.5	176	153.4	140.8	142.6	138.4	163.5
13	150.5	138.1	138.5	136.5	134.8	140.3	138.7	137.7	178.4	183.2	154.9	142.7	149.4	141.6	167.4
15	149.5	139.5	140.6	142.5	138.3	140.3	141.9	140.7	182.1	187.4	155.4	146	147.7	144.7	169.7
17	151.9	139.5	141	147.5	143.3	148.4	148.7	146.1	184	189.8	154.9	153.1	148.9	149.3	171.9
19	155.8	145.1	144.9	147.5	145.3	148.9	149.2	145.6	187.7	188.6	157.4	154	151.7	149.8	173.6

## Sheet: Figure 5B
Mouse weight normalized
weeks	Water-FliC					CMC-FliC					P80-FlIC
0	100	100	100	100	100	100	100	100	100	100	100	100	100	100	100
1	108.7	107.5	107.8	107.5	120.3	104.1	103	115.8	108.7	109.4	124.9	114.4	107.1	122.1	133.5
3	120.2	122.6	118.6	121	139.1	111.2	113.4	128.9	122.1	127.7	145.1	130.3	125	144.2	160.8
5	124	131.2	125.5	126.6	151	116.3	121.9	137.9	130.2	135.1	156.6	138.8	135.7	158.3	174.7
7	129.8	139.7	132.8	135.5	158.9	125	129.4	148.4	134.3	145	163.6	146.3	144.4	165	184.8
9	138.5	148.2	137.7	143.5	170.8	130.6	133.8	156.8	144.2	158.1	167.6	161.2	154.6	177.9	196.8
11	141.3	149.7	139.7	147.2	171.3	137.8	137.3	160.5	135.5	155.5	173.4	160.1	159.2	179.8	202.5
13	145.2	153.8	143.6	148.6	167.8	142.3	144.3	163.2	155.2	158.6	180.3	161.7	162.8	182.8	203.8
15	144.7	152.3	144.1	149.1	181.7	141.8	145.3	165.3	151.7	162.3	120.8	162.8	167.9	185.3	205.7
17	147.1	158.8	145.6	148.6	180.2	145.4	147.8	167.4	157.6	165.4	176.3	164.9	167.3	184	201.9
19	151	159.8	149	151.9	185.6	147.4	149.3	167.4	161.6	166	186.7	169.7	171.4	191.4	215.2

## Sheet: Figure 5C
Fat Pad weight (mg)
Water	CMC	P80	Water-FliC	CMC-FliC	P80-FliC
63	299	184	150	204	146
51	383	476	115	201	144
207	285	267	187	103	171
176	250	389	134	159	182
165	246	216	115	122	160

## Sheet: Figure 5D
15hr Fasting blood glucose (mg/dL)
Water	CMC	P80	Water-FliC	CMC-FliC	P80-FliC
77	98	91	74	72	70
77	99	93	75	73	75
82	88	89	78	76	77
79	96	95	76	71	79
72	94	92	81	75	84
