# Supplementary material for: Vaccination against microbiota motility protects mice from the detrimental impact of dietary emulsifier consumption
Source: PLoS Biol. 2023 Sep 19;21(9):e3002289. doi: 10.1371/journal.pbio.3002289 (PMC10508614; doi:10.1371/journal.pbio.3002289)
Supplement: S6 Data — (XLSX) [file pbio.3002289.s011.xlsx]

## Sheet: Figure S2A
Fecal anti-Flagellin IgA (%)
Water	CMC	P80
45.9073	637.057	2910.29
0	778.158	2292.67
140.423	ND	ND
2.7902	ND	ND
115.32	ND	ND

## Sheet: Figure S2B
Fecal anti-Flagellin IgA (%)
Water	CMC	P80
144.998	492.673	2618.81
197.917	354.094	1150.63
163.082	692.927	1193.3
252.358	263.655	1892.52
169.492	0	ND
