# Supplementary material for: Vaccination against microbiota motility protects mice from the detrimental impact of dietary emulsifier consumption
Source: PLoS Biol. 2023 Sep 19;21(9):e3002289. doi: 10.1371/journal.pbio.3002289 (PMC10508614; doi:10.1371/journal.pbio.3002289)
Supplement: S7 Data — (XLSX) [file pbio.3002289.s012.xlsx]

## Sheet: Figure S3A
Water
IgA_pos_neg_avge	Avge_IgA_index
0	0
0	0
0	0
0	-1.15098
0	0
2.4	0
0	0
0	0
0	0.691886
0	0
0	1.06439
0	-0.961471
8.8	0.326943
0	0
0	0
0	0
6	-0.781378
0	0
0	0
8.6	0
0	-0.928771
0	0
0	-0.561471
0	0
0	0
0	0
0	0
0	0
0	0
0	0
0	0
5.2	0
2.4	0
0	-2.22804
0	0
0	0
79.4	0.136668
0	0
0	0
0	0
0	-2.88609
0	0
0	0
0	0
0	0
3.6	0.464386
86.6	-1.66348
0	-1.04189
0	-0.781378
0	0
0	0
0	0.664386
0	-0.878463
0	0
0	0
0	0
0	0
0	0
0	0
0	1.09189
0	0
0	0
0	0
0	0
0	0
0	0
0	0
0	0
0	0
15.2	0
0	0
0	0.691886
0	0
0	0
0	0
0	0
0	-1.04959
0	0
3.6	-2.47441
0	0
0	0
0	0
3.2	-0.729198
0	0
0	1.09189
0.2	0.904712
6.2	-1.65279
0	0
0	0
0	0
0	0
0	0
0	0
0	0
5.8	-1.30749
0	0
0	0
0	0
0	0
6.4	0
0	0
0	0
0	0
0	0
0	0
0	0
0	0
0	0
0	0
160.2	-3.42187
0	0.396914
0	1.60828
0	0
44.4	-2.10938
0	0.561471
23.2	0
0	0
0	0
0	0
0	0
0	0
0	0
0	0
14	0.697038
0	0
0	0
0	-0.817493
0	0
0	0
0.4	-0.664386
0	0
10.2	0
0	-0.3005
0	0
0	0
0	-1.15627
0	0
0	0.716993
35.2	-0.276155
0	0
0	0
0	0
0	0
0	0
0	-0.633985
0	-1.18615
9.6	0
0	0
0	0
0	0
0.4	0
0	0
0	0
0	0
0	0
0	0
0	0
5.4	0
0	0
0	0
0	0
0	-0.716993
0	0
0	1.13449
0	-0.981378
0.6	0
0	0
0	0
0	0
0	0
0	0
1	0.561471
0	0
0	0
10.6	0
0	0.633985
0	0
0	0
0	0
0	0.981378
0	0
0	0
0	0
0	0
2	0
12.8	-3.48017
0	0
0	0
0	0
0	0
0	-0.2
60.2	2.10151
8.4	-1.0506
0	1.08525
0	0
0	0
0	0
0	0
0	0
0	0
0	-0.781378
0	0
0	0
3.2	0
0	0
0	0
0	0
0	0
0	0
0	0
0	0
0	0
0	0
2.6	0
0	0
0	0.464386
0	0
0	0
0	0
0	0.316993
0	0
0	-0.4
0	0
0	0
5.8	0
0	-1.1716
0	0
0	0
0	0
0	0
0	0
0	0
6.2	0
0	-1.01749
0	0
31.6	-0.194401
0	0
0	-0.740088
0	0
0	0
0	0
0	0
0.2	0
0	0
0	0
4	0.106103
0	0
0	0
0	0
0	0
0	0
0	0
16.8	0
0	-1.07151
0	0
0	0
0	0
6	2.14302
0	0
7	-0.272514
0	0.940088
0	0
0	0
0	0
1.6	0.940088
0	0
0	0
0	0
0	1.25708
0	1.04189
0	0
0	0
1.6	-0.716993
2.6	0
0	0
0	0
0	0
0	-1.72587
0	0
0	1.19546
0	0
324.8	2.56203
0	0
0	-0.864386
0	-1.07151
5.2	0
0	-0.316993
0	0.691886
0	0
18.8	-0.874757
0	0
224	-1.38638
0	0
0	0
0	0
0	-0.950978
0	0
0	0
0.2	0
0	0
0	0.561471
0	0
0	1.02586
0	0
0	0
0	0
0	0
0.6	0
0	0
3.6	0
0	0
2.4	-2.03096
0	0
0	0
0	0
0	-0.928771
0	0.961471
234	0.825164
0	0
0	0.904712
0	0
0	0
0	0
0	0
0	0
0	-0.464386
20.8	-1.3599
133.2	-3.9443
0	0
0	0
0	0
9.8	0
0	1.07846
0	0
0	0
5.2	0
0	0
13	-1.05831
0	0
3.4	0
0	0
0	0
0	0
0	0
0	0.950978
0	0
0	0
0	0
0	0
0	0
6.8	0
0	0
10.6	-1.27818
0	0
2.8	0
0	-1.11699
0	0
0	0
0	0
0	0
0	0
0	0
0	-1.04959
0	0
0	0.833985
0	-0.561471
0	-1
0	0
0	-0.916992
0	-0.904712
0	0
10	0
13.6	0
8	0
0	0
2.4	0.372869
0	0
0	0
0	1.32587
0	0
0	0
0	0
0	0
0	0.338376
0	0
0	0
0	-0.6
0	0
0	-0.904712
0	1.14558
0	0
3.4	-0.806701
0	-0.891886
0	1.06439
51.2	0
0	0
457.4	0.292695
0	0
0	0
0	0
0	0
0	0
4.6	0
0	0
0	0
0	0
21	-0.0761257
0	0
0	0
7.8	0.740088
0	0
0	0
0	0
2.6	0
11.8	0.89872
0	-0.940088
0	0
244.4	0.408695
1.8	0
0	0
0	0
0	0
0	0
0	0
0	0
0	0
0	0
0	0.691886
0	0
0	0
161.4	1.01397
0	-0.2
0	0
2.2	0
1.4	0
0	0
0	0
0	0
0	0.928771
0	0
135.4	-0.878933
0	0
3.4	0
7.6	0
0	0
0	1.28525
0	0
0	0
0	0
0	0
3.8	0
0	0
0	0
0	0
0	0.477212
0	0
0	0
0	0
0	0
0	0
0	0
0	0
0	0
0	0
0	0
0	0
0	0
0	0.878463
2.8	0
0	-1.09189
12.8	0.394607
0	0
0	0
0	0.466263
0	0
0	0
0	0
0	-1
0	0
1.2	0
0	0
0	0
0	0
0	0
4.2	0
26.2	0.2
0	0
0	0
3.2	0
0	0.6
0	0
0	-0.833985
0	0
8.8	0
0	0
0	1.04189
0	0
0	0
0	0
0	0
0	0
0	0
0	0
3	0
0	0
0	0
7	0
1.6	0
0	0
0	-0.316993
0	0
0	0
0	0
0	0
0.8	0
0	0
0	0
0	0
0	0
0	0
0	0
0	0
3.6	0
0	0
0	0
0	0
0	-0.0643856
0	0
0	0
0	0
0	0
8.6	0
0	0
0	0
0	0
0	0
0	0
0	0
0	0
0	-1.07151
0	0
8.8	-2.48635
0	-1.03398
0	0
0	0
4.6	-1.28495
0	-1.04189
0	0
0	0
0	0
0	0
0	0
0	0
0	-0.316993
0	0
0	0
0	-0.4
0	0
0	0
0	1.08525
625.6	-1.18047
0	0
0	0
0	1.29515
0	-0.740088
0	1.23399
0	0
7.2	-1.98496
0	0
0	0
0	0
0	-1.09189
0	0
0	0
0	0
26.8	-1.54418
2	0
8.6	-1.10471
0	0
0	0
0	0
0	0
0	0
0	0
0	0
0	0
0	-1.25708
0	0
0	0
0	0
0	0
3.6	0
0	0
0	0
0	-0.316993
4	0
0	-1.04189
0	0
0	0
1.4	0
0	0
0	0
0	0
0	-1.09837
0	0
0	0.516992
0	0
0	0
0	-1.10471
26	1.40862
0	0
0	-1.09189
0	-0.950978
0.4	0
6	1.57578
0	0
0	0
0	0
0	0
0	0
0	0
2.8	-0.633985
0	0
0	0
0	-1.16147
0	0
0	0
33	5.46407
0	-0.316993
0	0
0	0.633985
0	0
0	0
0	1.11699
0	0
0	-1.15627
3.8	-1.00888
0	1.16147
0	0
0	0
0	0
0	-1
0	0
0	0
0	0
0	-0.761471
0	0.916992
0	0
0	0.781378
0	0
0	0
61.8	-0.565237
0	0
0	0
0	0.664386
0	0
0	0
0	0
368.8	0.460461
0	-0.247408
0	0
0	0
10.2	-3.42183
0	0
0	0.530415
0	0
2.6	0.0444785
0.6	0
7.8	-1.42995
0	0
0	0
0	0
0	0
0	0
0	0
1.8	0.417493
0	0
0	0.891886
0	1.26797
19.2	1.66841
5.6	0
3	0
0	0
0	-1.08525
1	-0.950978
0	0.971596
0	1.18138
0	0
0	0
0	-2.05685
0	0
0	0
0	0
0	-0.561471
0	0
0	0.4
13.6	0
0	0
0	0
0.6	0
0	0
0	0
0	0
0	-0.0394074
0	0
0	0
0	0
0	0
0	1.25708
0	0
0	0
0	-0.940088
38.4	-4.58559
0	0
0	0
0	0
0	0
0	0
0	-0.516992
0	0
13.4	0
0	0
0	0
0	0
0	0
7.4	0.110787
0	0
91.4	-3.13016
0	0
30.8	-1.51309
0	0
0	0
0	0
0	0
0	0
0	0
0	0
0	0
0	0.950978
0	0
17	0.0994504
5.6	0
0	0
0	0
2	0
6.2	0
0	0
0	0
0	0
0	0
0	0
0	0
0	0
0	-0.464386
3.8	0
0	0
4.4	0
0	0
8	0.256819
0	0
0	0
0	0
34.2	-1.04366
0	0
0	0
0	0
26.6	-2.41876
0	0
0	-0.740088
0	0
15.4	5.58211
2.8	0
0	0
0	0
0	0
0	0
0	-0.8
0	0
0	0
0	0
0	0
2.6	0
0	0
0	0
0	0
1.4	-0.747393
0	-1.16147
0	0.664386
0	0
0	0.6
0	0
0	0
0	-0.990839
0	0
0	1.53408
0	0.971596
0	0
0	0
0	0.950978
0	0
0	0
0	0.4
0	0
5.4	-1.42791
0	0
0	-1.08525
0	0
0	-0.664386
0	0
0	0.833985
0	0
17.2	-0.786853
0	0
38.6	-2.35619
0	0
0	0
16.2	0
0	0
2.8	-0.561471
0	0
0	0
5.2	0
0	0
0	-0.971596
0	-0.633985
0	0
0	0
0	0
0	0
0	1.29515
0	0
0	0
0	-0.464386
0	0
0	0
0	0
0	0
0	0.464386
2	0
0	0
0	0
0	0
0	0
0	-1.04959
0	0.716993
0	-1.20447
0	0
0	0
0	0
0	-0.633985
22.6	-3.76258
0	0
0	0
0	-0.961471
0	0
0	0
0	0
0	0
0	-0.6
0	0
0	0
0	0
0	0
0	0
8.6	-2.68546
0	1.17653
0	0
0	0
0	0
0	0
0	0
0	0
0	-1
0	1.25708
427.2	-1.3349
5.6	0
0	0
0	0
0	-0.664386
0	0
0	0
0	0
0	0
0	0
2	0
3.2	1.62586
0	0
0	0.833985
79.6	-1.76248
4.2	0
6.8	0
0	1.1716
0	0
133.6	0.354104
0	-0.561471
11.4	0
1.6	0
0	-0.981378
0	0
0	-0.516992
1.8	1.03398
0	-1.01749
0	0
0	0
0	-1.00888
0	0
0	0
0	0.961471
0	0
0	0
0	-0.4
0	0
0	0
0	0
0	0
2.6	-1.41536
0	-1
0	0
0	0
0	0
0	0
0	-0.464386
2.6	0
0	1.07846
0	0
0	-0.761471
0	0
24.8	-1.44959
1.8	0
0	0
0	0
0	0
36.8	-0.532071
0	0.561471
0	0
0	0
0	0
0	0
0	0
0	0
0	0
0	0
0	-1.15627
70.4	-3.11327
0	0
0	0
0	0
0	0
8.8	0
0	0
0	0
0	0
0	0
0	-0.716993
0	0
0	-0.575941
0	0
0	0
0	0
0	-0.971596
5.8	0.781378
0	0
0	0
5.4	0
0	0
0	-0.2
0	0
0	0
0	0
0	0.864386
0	0
0	0
0	0.4
0	0
0	0
0	-0.833985
0	0
0	0
0	-0.940088
0	0
0	0
0	0
0	-1.19546
0	0
0	0
0	0
0	0
0	0
15	0
0.8	0
0	0
0	0
0	0
2.6	0
0	0
0	0
0	0
0	-0.691886
1.2	0
1.4	0
0	-0.691886
0	-0.464386
0	0
11.4	-0.961471
8	3.41927
0	0
0	-4.00312
0	0.516992
23.8	-0.345274
0	0
0	0
3.6	-0.716993
0	0
0	-0.817493
0	0
0	0
0	0
1	0
0	0
0	0
0	0
0	0
0	0
9.4	1.27501
0	-0.464386
0	0
0	0
0	0
0	0
0	0
0	0
0	0
5	0
0	0.561471
0	0
0	0
0	0
0	0
158.4	0.394413
0	0
0	0
0	1
0	0.633985
0	0
55	0.148469
0	0.891886
0	0
0	0
0	0
191.2	-1.90154
0	0
12.8	1.02586
0	-0.904712
5.6	0
0	-0.516992
0	0
0	0
0	0
0	0
4.2	0.199097
0	0.950978
0	0
0	0.940088
0	-0.940088
0	0
0	0
0	0
0	0
0	0
0	0
0	0
0	1.34558
0	0
0	0
0	0
0	0
0.6	-0.507904
0	0.833985
0	0
0	0
0	-0.864386
6.6	0
0	0
0	-1.07151
9.4	0
0	0
0	0
0	0
0	0
0	1.09189
0	0
0	0
0	0
0	0
83.2	0
0	-1.06439
0	0
0	0
0	0
0	0
0	0
0	0
0.2	-2.20888
0	0
0	0
0	0
0	0
8	-1.31699
0	0
0.2	0
0	0
0	0
0	0
0	0
0	0
0	1.02586
0	0
0	0
0	0
4.6	0
0	0
0	0
0	0
0	0
0	1.45024
0	0
0	0.516992
0	0
9.6	0
0	0
0	0
0	0.849585
0	0
0	0
0	-1.11092
0	0.781378
0	-1
4.8	0
0	0
29	-1.34558
0	0
0	0
0	1.21322
0	0
0	0
0	1.17653
0	0
0	0
0	0
0	1.05708
3.2	0
0	0
0	0
0	0.990839
0	1.00888
891.8	0.164366
0	0
0	0
0	0
0	0
5.6	0
0	-2.12877
0	0
3.2	0
0	0
0	0
0	0
0	0
0	0.817493
0	0
2	1.10201
0	0
0	0
0	0
0	0
0	0
0	0
4.6	1.41473
0	0
0	0
0	0.664386
9.4	0
0	2.35545
0	0
0	0
0	0
9.2	-1.00888
0	0
0	-0.817493
2	0
4.6	0
0	0
0	0.516992
4	0
0	0
0	0
0	0
0	0
0	0
0	0
0	0
0	-1.09837
5.8	0
0	0
0	0
0	0
0	0
0	0
0	-1.09837
0	1.22995
0	0
0	0
5.4	0
0	0
0	0
3.2	1.09189
0	0
0	0
0	0
0	0
0	0
0	0
0	0
0	0
9	0
0	0.561471
0	0
0	0
0	1.08525
0	0
0	0
0	0
3.6	0.102915
5.4	0
0	0
96	-4.73755
10.2	0
0	0
0	0.928771
0	0
0	0
0	0
0	0
6.4	0.878463
0	-0.833985
2.2	0
3.4	0
0	0
0	0.6
5.4	0
0	-0.878463
0	0
0	0
6	0
0	0
3.2	-2.78733
0	0
0	0
0	0
0	0
20.6	-2.95499
0	-0.781378
0	0
0	0
8.8	0
0	0
0	0
0	0.716993
0	0
0	0
0	0
0	0
0	0
0	0
0	-0.781378
0	0
3.6	1.29515
2.4	0
0	-0.950978
0	0.633985
0	0
0	0
0	-1.07151
0	0
0	0
0	0
0	0
0	-1.14009
0	-1.07846
0	0
0	0
0	0
0	-0.833985
0	0
0	1.04959
0	0
15.2	-1.09189
0	0
0	-0.633985
3.4	0
0	0.0495855
0	0
0	0
0	0
0	0
0	0
0	0
0	0
0	0
0	0
0.6	-0.817493
0	0
0	0
0	0
0	0
0	0
0	0
0	0
0	0
0	0
0	0
0	0
0	1.01749
10.4	0.435461
0	0
0	0
0	-0.633985
8.6	0
0	0
9	0
0	0
0	0
2.4	1.21855
0	0
0	0
0	0
0	0
0	0
0	0
0	0
0	0
0	0
0	0
0	0
0	0
0	0
0	1.17653
35	0.128594
0	0
0	0
0	0
0	0
0	0
3.2	-1.08525
0	0
0	-1
0	0
0	0
0	0
0.8	0
0	0
0	0
0	0
0	0
19.2	0.781378
0	0.316993
3477.2	-0.929715
0	0
0	0
0	0
10.2	0
0	0
0	0
18.2	-1.45211
0	0
0	0
0	0
10.2	0
0	0
0	-1.01749
0	0
0.6	0
0	0
0	0
0	0
0	0
0	0.4
0	0
0	0
0	0
2.4	0
0	0
0	0
0	0
0	0
0	0
0	0
9.6	-1.7174
10.6	-1.13966
0	0
0	0
0	0
0	-0.904712
0	0
4.6	0
0	0
0	0.0643856
0	0
0	0.4
0	0
0	-0.6
0	0
8.8	-1.18615
0	-1.11092
0	-0.316993
6.4	-0.769052
1.4	0
0	0
4	0
0	0
0	0
0	0
0	1.07846
0	0
6.4	0
0	0
0	0
0	0
0	0
0	0
0	0
0	0
0	0
12.2	0
0	0
1.6	0
0	0
0	0
0	0
0	0
13	0
0	0
0	0
0	0
0	0
2	-0.691886
0	0
0	0
0	0
0	0
0	0
0	0
0	0
0	0
0	0
0	0
0	0
0.8	1.99717
0	0
0	0
0	0
0	0
0	0
1	0
0	0
0	0
17	0
0	0
0	-0.891886
0	0
0	0
0	0
0	0
0	0
0	0
0	0
0	0
0	-0.950978
8.4	-2.78002
0	0
0	0
0	0
15.2	0
0	0
0	0
6.4	0
44.6	2.45717
0	0
0	0
0	0
0	0
0	1.26797
0	0
0	0
0	0
0	0
0	0
0	0
0	0
1.4	0
0	0
0	0
0	2.03993
0	0
0	0
0	0
0	0
0	0
8.6	0
0	-0.716993
0	0
0	0
0	0
0	0
33.6	-2.04474
0	0.561471
4.6	0
0	0
0.6	6.38669
0	0
0	0
0	0
0	-0.981378
0	0
0	0
0	0
0	0
0	0
0	0
0	-0.6
0	0
0	0.6
0	0
0	0
0	0
0	1.04189
0	0
0	0
0	0
10	0
0	0
0	0
2.2	0
0	0
0	0
0	0
0	0
0	0
1.4	0
3.4	0
0	0
0	0
0	0
0	0
0	0
0	-1.24189
0	0
0	0
0	-2.0217
0	0
0	0.498371
0	0
0	0
0	0
0	-0.691886
0	-1.02586
17	0
0	0
0	0
0	0
2.8	-1.94009
0	0
0	0
25	1.20882
0	0
0	0
0	0
0	0
8.4	0
0	0
0	0
0	0
0	0
0	0
0	0
0	-0.4
0	0
0	0
0	1.12877
3	0.664386
28	-0.537121
0	0
0	0
3	0
0	0
2.2	0
2.2	-1.58138
0	-1.7221
0	0
0	0
0	0
0	0
0	1.11092
0	0
0	0
0	0
0	0
0	0
0	0
0	0
0	-0.716993
0	0
2.8	0
2	0
0	0
2.8	0
0	0
51.8	-3.63478
0	0
0	-0.4
0	-0.4
0	0
0	0
0	0
0	0
0	1.19546
0	0
0	0
0	0
0	0
0	0
0	0
0	0
0	0
0	0
0	0
3.6	0
0	0
0	0
0	0
0	1.08525
0	0
0	0
0	-0.116992
0	0
41.8	-0.414176
0	0
0	0
0	0
0	0
0	0
0	0
0	0
0	0.833985
0	0
0	0.8
0	0
0	0
0	0
0	0
0	0
0	0
0	0
0	0
0	0
0	0
0	0
0	0
0	0
0	0
13.2	0.016753
0	-0.664386
0	0
0	0.781378
0	0
0	0
0	-1.12294
0	0
0	0
0	-1.03398
0	1.04959
0	0
0	-0.971596
0	0
0	0
0	0
0	0
0	0
0	0
0	0
0	0
0	0
0.6	0
20.2	5.34797
0	0
4.8	0
4.6	0
0	0
0	0
0	0
0	0
0	-1.04959
0	0
0	0
6.8	0
0	0
27.2	0.413912
0	0
0	-1.73449
0	0
0	0
0	0
0	0
0	-0.8
0	0
0	0
0	-1.11092
0	0.761471
0	0
41.8	1.51011
0	-0.928771
0	0
0	0
0	-1.04959
0	0
0	0
0	-2.42424
0	0
0	0
0	0
0	0
0	0
0	0
0	0
0	0
0	0
0	0
0	0
0	0
0	0
0	0
0	0
0	0
0	0
0	0
0	1.08525
0	0
0.6	-0.691886
0	0
0	0
4.6	-0.724898
2.2	-1.09189
0	0
0	0.891886
0	0
0	1.14009
0	0
0	0
0	0
0	1.00888
0	0
0	1.02586
0	0
9	-1.18209
0	0
0	0
0	-0.981378
0	0
0	1.04189
0	0
0	0
0	0
8.4	1.27501
0	0
0	0
0	0
0	-0.702192
0	0
0	0
0	0.4
5.6	0
0	0
0	0
0	0.691886
0	0
0	0
8.6	0
0	0
0	0
0	0.691886
0	0
0	0
0	0
0	0
0	0
0	0
0	0
0	-0.971596
0	0
0	0
0	0
0	-0.891886
0	0
0	0
124.4	-4.66688
0	0
0	0
0	0
0	0
2.6	0
0	0
0	0
0	0
3.2	0
0	-0.740088
0	0
4.6	-0.981378
0	0
41.4	-1.5108
0	0
0	0
0	0
0	0
0	0
5.6	0
0	0
0	1.24959
0	0
0	0
1.8	0
0	0.990839
7.6	0
0	0
0	1.12877
0	0
0	0
0	1.19546
0	0
0	0
0	0
0	0
0	0
0	0
0	0
0	0
0	0.0830075
0	0
0	-1.27501
0	0
0	0
0	0
0	-1.03398
0	0
9.2	2.05931
0	0
6.4	0
0	0
0	1.20888
0	-0.781378
0	0
1.4	0
0	0
3.4	0
0	1.22995
0	0
0	0.817493
0	0
0	0
0	0
0	-1.11092
0	0
0	0
0	0.878463
3	-2.86897
0	0
0	0
0	-0.664386
0	0
0	0
597.4	3.85901
4.6	0
0.6	0
0	1.14558
0	0
0	0
0	0
0	0
0	0
2.2	0
0	0
0	0
0	0
0	-1.04959
0	0
0	0
0.4	0
0	0
0	0
0	0
0	0
0	0
2.8	0
0	0
0	0
0	0
0	0
0	-0.928771
0	0.864386
0	0.849585
0	-1.05708
0	0
0	0
8.2	0
0	0
13.8	0
0	-0.6
0	0.6
0	0
94	-3.1649
0	0
0	0
0	0
0	0
0	0
0	0
0	0
1.4	0
0	0
0	0
0	0
8.2	0
0	0
0	-0.8
0	0
0	0
0	0
6.8	0
0	-1.11092
0	0
0	0
0	0
0	0
0	-0.464386
0	0
0	0
0	0
0	0
625.4	4.30063
0	0
0	0
0	0
0	0
0	0
5.4	0
3	0
0	0
0	0
0	0
0	0
0	0
0	0.6
0	-1.08525
0	0
10.4	0
0	0
0	0
0	0
0	0
0	0
2.8	0
0	0
0	-0.4
0	0
0	1.2217
0	0
2.4	0
0	0
0	0
0	0
0.2	0
0	0
0	0
0	0
0	-1.32294
0	0
0	-0.664386
0	0
0	-1.03398
4	0
9.2	0
0	0
0	0
0	0.516992
0	-0.316993
0	0
0	0
7.4	0
33	0.858383
[truncated: 3,688 more rows]

## Sheet: Figure S3B
CMC
IgA_pos_neg_avge	Avge_IgA_index
0	0
3.2	-0.716993
0	0
0	0
0	0
0	0
0	0
0	0
0	0
0	0
0	0
0	0
20.6	2.171
0	0
0	0
0	0
0	3.92243
0	0
0	0
0	1.18615
0	0
1.6	0
0	0
0	0
0	0
0	0
0	0
0	1.02586
0	0
0	0
0	0.516992
0	0
0	0
8.8	0
0	0
0	0
78.8	-0.831166
6.8	0
0	0
3.6	0
0	1.56759
0	0
0	1.26439
0	0
0	0
0	0.740088
186.6	0.137175
0	0.961471
0	0
0	0
0	0
0.4	0.361471
0	0
0	0.817493
0	0
0	0
0	0
0	0
0	0
0	0
0	0
2	0
0	0
0	0
0.8	0
0	0
0	0
0	0
0	0
0	0
0	0
0	0
0	0
0	1.08525
0	0
0	0
0	0
0	0
4.2	-0.891886
0	0
9.4	0
0	0
8	-0.139898
0	0.316993
0	0
0	-2.07457
22.2	-1.65965
0	0
2.4	0
0	0
0	-1
0	0
0	0
0	0.781378
0	-0.916992
0	0
0	1.22995
0	0
0	-0.904712
0	0
0	0
0	0
0	0
0	0
0	0
0	0
0	1.26076
0	-1.03398
0	0
123.8	-0.913542
0	-0.691886
0	1.9466
0	0.516992
0	1.40403
0	0
0	0
0	0
0	0
0	0
0	0
0	0
0	0
0	0
35.4	0.0615422
0	0
0	0.6
0	0
0	0
0	0
0	0
0	0
0	0
2.4	1.05708
0	0
0	0.633985
0	0
0	0
0	0
50.6	0.433805
0	0
0	0
233	0.339462
0	0.316993
0	0
0	0
0	0
0	0
0	1.2
0	1.04959
0	0
0	0
0	0
0	0
0	1.25336
0	0
0	0
0	0
0	0
0	0
0	0
0	0
0	0
0	0
0	0
0	0
0	0
0	0
0	0
6.6	0
0	0
28.2	-1.01315
6.4	0
0	0.316993
0	0
0	0
1.6	0
0	0
0	0
0	0
0	0
0	-0.6
0	0
0.6	0
0	0
0	1.12294
10.2	-4.15353
0	0
0	1.44383
0	0
0	0
0	0
31.2	-2.06221
0	1.08708
0	0
0	0
0	0
0	0
0	0
3.4	0
0	0
0	0
9.8	0
0	0
0	0
0	0
0	0
0	0
3	0
0	0
0	0
0	0
0	0
0	0
0	0
2.8	0.6
0	0
0	0
0	-0.950978
0	0
0	0
0	0
0	0
0	0
0	0
0	0
0	0
0	-0.904712
12	0
0	0
0	0
0	-0.516992
0	0
0	0
0	0
0	0.0526069
5.8	5.56076
0	0
0	0
0	0
0	0
0	0
0	0
0	0
0	0
0	0
0	0
0	0
0	0
3.8	0
0	0
2	0
0	0
0	0
0	0
0	0
0	0
0	0
0	0
0	0
0	0.561471
0	0
0	0
0	0
0	0
0	0
0	0
0	0
0.8	0
0	0
0	0
0	0
0	0
0	-0.981378
0	0
0	0
17.6	0.316993
0	0
1.6	0
0	0
0	0
0	0.561471
535.6	3.38569
0	0.716993
0	0
0	0
0	0
0	0
0	0
0.6	0
0	0.961471
22.2	0
264.4	0.316217
0	0
0	0
0	0
2.6	-0.621383
0	0
0	0
0	-0.464386
0	0
0	0
0	0
0	0
0	0
2.2	-0.449586
0	0.950978
0	0
0	0
0	0
0	0
0	0
5.8	0.0166112
0	0
0	-0.981378
1.4	0
0	0
0	-0.464386
408.6	-0.439151
6.6	0
1	-0.716993
0	0.516992
0	-0.691886
5.6	0
0	0
0	0
0	0
0	1.11699
158	-1.78805
0	0
4.6	0.512587
0	0
0	0
19.6	-0.878463
0	0.633985
0	0
0	0
0	-0.864386
0	1.05708
0	0
0	0
0	0
0	0
0	0
0	0
0	0
0	0
0	0
0	1.07846
0	0
14.6	0
0	0
0	0
39	1.86408
0	0
5.2	0
0	0
0	0.691886
0	0
0	0
0	0.691886
5	-0.4
0	0
0	0
0	0
0	0
0	0
0	0
0	0
0	0.0757023
0	0
0	0
0	0
7.6	1.44576
0	0
0	0
5	0.615865
0	0
0	0
0	0
0	0
0	0
0	0
0	0
0	-1.1716
0	0
0	0.4
0	0
0	0
0	0
0	0
0	0
11	0.5525
0	0
0	0
0	0
26.6	0.0970854
465.2	0.161497
2.6	0
0	0
0	0
0	0
0	0
0	0
10.2	0
0	0
0	0
4.2	-1.18798
0	0.781378
0	-0.516992
0	1.44869
0	0
0	0
0	0
0	0
0	0
0	0
12.6	0.2
18.6	-1.65984
0	0
0	-0.6
0	0
0	0.878463
0	-1.14558
0	0
2	-1.24576
0	0
0	0
0	0
0	0
0	0
0	0
0	-0.761471
2.4	1.23399
0	0
0	0
0	1.02586
0	0
4.6	0
0	0
0	-1.02586
274.4	1.18541
0	0
0	0
0	0
0	0
0	0
0	0
0	-0.891886
0	1.01749
0	0
0	0
0	0
0	0
12.8	0
0	0
0	0
0	0
4	0
0	0
0	0
0	0
0	0
0	0
0	0
5.2	0
0	0
0	0
0	0
0	0
0	0
9.2	0.409461
0	0
0	0
39.8	0.591951
0	0
0	0
0	0
0	0
10.8	1.18709
0	0
0	0
0	-1.14558
0	-0.2
0	0
0	0
0	1.09189
0	0.8
0	-0.781378
0	0
0	0
0	0
0	0
0	0
0	0
0	0
0	0
0	0
0	0
0	0
0	-0.761471
0	0
0	0
0	0
0	0
0	0
0	0
0	-0.781378
0	0
0	0
0	0
0	0
0	0
0	0.633985
24.2	-0.207627
0	0
0	0
0	0
0	0
0	0
0	0
8.4	0
0	0
0	0
7.8	0
0	0
0	0
0	0.781378
0	0
0	0
0	0
0	0
0	0
0	0
0	0
0	0
0	0
0	0
0	-0.561471
0	0
18.4	-0.6
0	0
1.4	-2.00679
0	0
0	0.904712
0	1.06439
21.4	-0.287043
0	0
0	0
0	0
0	0
0	0
0	0
0	0
0	0
0	1.25708
0	0
0	0
0	-0.8
0	0
0	0
897.8	-0.180939
0	0
0	-0.691886
0	0
0.6	0
0	0
0	0
3.2	0.485769
0	1.18138
0	0
0	0
0	0
0	0
0	0
0	0
10.4	0
0	0
9.4	1.11092
0	0
7.4	0
0	0
0	0
2.8	0
0	0
0	0
0	0
0	0
0	0
0	0
0	0
0	0
0	0
0	0
0	0.664386
0	0
0	0
0	0
9	0
0	0
0	0.761471
0	0.940088
0	0
0	0
0	0
0	0
10.8	-1.80888
0	0
0	0
0	0
0	1.53489
1.4	0
0	0
0	0
0	1.53307
0	1.74422
0	0
0	0
0	0
0	0
0	0
0	0.2
0	0
0	0
0	-0.464386
0	0
0	1.10087
0	0
1.2	3.06432
0	0
0	0
0	0
0	0.516992
0	-0.990839
0	0
0	0
0	0
0	0
0	0
1.2	0
0	-0.464386
0	0.633985
0	0
0	0
0	1.27151
0	0
0	0
0	0
0	0
0	-0.6
0	0
0	0
0	0
2.2	0
0	0
0	0
6.2	0
0	0.981378
8	0
191.4	0.963575
0	-1.10471
0	0
0	-0.950978
10.4	-1.71699
0	0
2.8	0
0	-0.961471
2	0.5005
0	0
0	-0.316993
0	0
0	0
0	-0.916992
3	0
0	0
0	0
4.8	-0.495609
0	0
0	0
0	0
70.6	-0.11597
0	0
0	0
0	-1.1716
0	0
0	-0.740088
3	1.25708
0	0
0	0
0	0
0	0
0	0
0	-1.22586
0	0.761471
0	0
0	0
0	0
0	0
0	0
0	0
0	0
0	0
0	0
0	0
0	-0.981378
0	0
0	0
0	0
0	0.833985
0	0
0	0
0	0
0	1.32877
30	-1.08525
0	0
0	0
0	0
0	0.691886
0	0
13.4	0
1	0
15	0
0	0
0	0
0	0
0	0
0	0
0	0
25.8	-5.55132
0	0
3	1.00888
1	0
0	-0.716993
0	0
0	0
0	0
0	0
0	0
0	-0.8
0	0
0	0
14.8	-1.95098
0	0
0	1.54694
0	0
0	0
0	0
0	0
0	0
0	0
0	1.26076
0	0
0	0
0	0
0	0
0	0
0	0
0	0
0	0
0	-1.12877
0	0
10.4	-0.664386
0	0
34.6	0.281303
0	0
0.2	0
0	0
7.4	0.277131
0	0
1.8	0
0	0
11	5.09124
0	0
0	0
0	0
0	0.981378
0	0
24.8	1.89276
0	0
0	0
0	0
0	0
0	0
0	0
0	0
0	1.62586
0	1.12294
4.8	-1.24689
0	0
0	0
0	0
0	0
0	0
0	0
0	1.52441
0	0
0	0
0	0
0	0
0	0
0	0
0	0
0	0
0	0
0	-2.12587
0	-0.2
0	0
0	0.4
0.6	-0.664386
0	0
0	0
0	0
17.8	-0.822183
0	0
31.8	0.792585
0	0
0	0
0	0
0	0.864386
0.4	-0.615221
0	0
0	0
0	0
0	0
0	0
0	0
0	0
0	0
0	0
0	0
0	0
0	1.04189
0	0
0	0
0	0
2.6	0
0	-0.716993
0	0
0	0
0	0
0	0
0	0
0	-0.316993
0	-0.4
0	-1.18138
0	0
0	0
0	0
0	0
0	0
0	2.08273
0	-0.781378
0	0
0	0
0	0
0	0
0	-0.633985
0	1.07846
0	0
0	0
0	0
0	-1.12877
5	0
0	-1.07151
0	0
1.6	0
0	0
0	0
0	0
0	0
0	0
0	0
0	-0.316993
0	0
0	0
146.2	-2.46075
0	0
0	0
0	0
0	0
0	0
0	0
0	-0.516992
0	0
6.2	0
16.8	1.94413
0.6	0.4
0	0
0	-0.0162073
131	-0.461564
0	0
0	0
0	0
0	-0.971596
0	3.01753
0	0
0	0
0	0
0	0
0	0.864386
0	0
0	0
0	0
0	0
0	0
0	0
0	0
0	0
0	0
0	1.15098
0	-0.740088
0	0
0	0
0	0
0	0
0	0
0	0
0	0
0	0
0	-0.8
0	0
0	0.664386
0	0
0	0
0	0
0	0
0	0
1.2	0
2.6	0
0	0
0	-1.16147
0	0
0	0
0	0
0	0
0	-0.781378
0	0
0	0
0	0
0	0
0	0
12.2	0
0	0
0	0
44.6	-2.6334
0	0
0	0
0	-0.833985
0	0
0	0
9	0
0	0
0	0
0	0
1	0
0	0
0	0
0	-0.940088
8.6	0
0	0
0	0
0	-0.891886
0	0.904712
0	0
0	0
0	0
0	0
0	0
0	0
6	0.2
16.6	1.07151
0	0
0	0
0	0
0	0
0	0
0	0
0	0
0	0
0	0
0	0
0	1.11092
0	1.00888
0	0
3.8	0
0	0.878463
6.4	-1.02586
0	0
0	1.07846
5.2	0
0	0
0	0
0	0
0	-0.716993
0	0
0	0
0	0
48.6	-1.14286
0	0
0	0
0	0
0	0
0	0.2
0	0
0	0.4
52.8	4.18362
0	0
14.8	0.171122
0	0
11	-2.33236
0	0
0	0
1.8	1.00888
0	-0.990839
0	0
0	0.8
0	0
0	-0.761471
0	0
0	0
0	0
0	0
0	0
0	0
3.2	-1.21349
0	0
0	-0.4
0	0
0	0
0	0
0	0
0	0
0	0
0	1.07846
0	0
0	0
0.8	0
0	0
0	0
163.2	-0.0378183
0	0
0	0
0	0
0	0
9.6	0
19.8	1.0787
0	0
0.6	0
0	0
0	0
173.8	-0.541037
0	0
0	0
0	0
0	0
0	0
0	0
0	0
0	0
2.4	0
2.8	-0.21089
0	0
0	0
0	0
0	0
0	0
0	-0.833985
0	0
0	0
0	0
0	0
0	0
0	0
0	0
0	0
0	0.476933
0	0
3.2	0
0	0
0	0
0	0
0	0
0	0
0	0
0	0
8.2	1.81051
0	0
0	0
0	0
0	0
0	0
20.8	0
0	-0.961471
0	0
0	0
0	0
0	0
0	0
0	0
0	0
0	1.07151
0	0
0	-0.878463
1	-0.633985
0	0
0	0
9.4	-1.58377
0	0
1.6	-2.29837
0	0
4	0.740088
0	0
0	0
0	0
0	0
0	0
0	0
0	0
0	0
0	0
0	0
0	0
3.6	0.691886
0	0
0	0
0	2.05754
0	0
0	0
0	0
0	0
0	0
0	0
0	0
0	-0.981378
0	0
0	0
0	0
0	0
0	0
0.6	0
12.4	0.885268
0	0
0	0
0	0
2	0
0	0
0	0
0	0
0	0
0	0
0	0.891886
0	0
0	0
0	0
0	-1.29837
0	0
1533.8	-1.09589
0	0.940088
0	0.961471
0	0
0	0
0	0
19.6	0.120919
0	0
0	-0.8
0	0
0	0.316993
0	0.516992
0	0
0	0
0	0
0.8	0
0	0
0	0
14.2	0
0	0
0	0
0	0
11	-0.961471
0	0
0	0
0	0
0	0
1	-0.761471
0	-1.03398
0	0.561471
0	0
0	1.05708
0	0
10.4	0.295999
0	0
0	0
0	0
0	0
0	0
0	0.316993
0	0
0	0
0	0
5.6	0
0	1.24959
12	0
0	1.13449
0	0
0	0
0	0
0	0
1	0.664386
0	0
0	-0.633985
0	0
6	0
0	-0.633985
0	0
0	0
0	0
0	0
0	0
0	0
0	0
0	-0.633985
0	0
0	0
0	0.961471
0	0
0	0
0	0
0	0
0	0
0	0
0	0
0	0.2
0	0
0	-0.817493
0	0
0	0
69.8	-2.91961
0	0
0	0
0	0
0	0
0	0
0	0
0	0
0	0
0	0
0	0
0	0
0	0
55.8	1.7966
0	0
0	0
0	-0.740088
0	0
0	0
0	1.18138
0	0
0	0.6
3	0
0	0
11.2	0
3.2	-0.244478
0	0
0	0.516992
0	0
0	0
0	0
0	0
0	-0.525698
0	0
11.6	0
0	0
0	-0.561471
0	0
0	0.633985
0	0
0	0
0	-0.817493
0	0
0	0
0	0
0	0
0	0
0	0
0	-0.916992
0	0
0	0
0	0
0	0
0	0
0	0
0	0
0	-0.561471
0	0
0	0
0	0
9.6	0
0	0
0	0
0	0
4.8	-1
0	0.904712
0	1.26797
0	0
0	0
0	0
0	0
0	0
0	0
0	0
0	0
0	0
0	0
0	0
0	0
0	0
0	0
0	-1.04189
0	0.4
0	0
0	0
0	0
0	0
0	0
37.6	-0.487551
0	0
0	0
0	0
0	0
0	0.174894
11	0
0	0
0	0
0	-0.849585
0	0
0	1.02586
2.6	0.992268
3	0
0	0
0	0
1.6	0.904712
0	0
0	0
0	0
0	0
0	0
0	0
0	0
98.4	-0.693799
0	0
0	0
0	0.961471
0	0
0	0
0	0
0	0
0	0
0	0
0	0
0	0
0	0
0	0
0	0
0	0
0	2.01855
5	-0.950978
0	0
1519.4	-0.0957361
0	0
0	0
0	0
0	0
0	1.2217
0	0
31.6	-1.27846
8.2	0
0	0
0	0
0	0
0	0
0	0
0	1.10471
0	0.8
0	1.26797
0	0
0	0
0	0
0	0
0	0
0	0
0	0
0	0
0	0
97.4	1.11076
0	0
0	0
0	0
0	0
0	-2.51445
25.4	-1.39491
0	0
0	0
5.4	0
0	0
0	0
0	0
0	0
0	0
0	0
0	0
0	0
0	0
0.6	0
0	0
0	0
0	0
24.8	-0.580467
3	0.990839
0	0
0	0
0	0
0	0
0	-0.691886
0	0
0	0
0	0
0	0
0	0
0	0
0	0
0	0
0	0
0	1.17653
0	-1.00888
1.2	-0.133116
0	0
0	0
0	0
0	0
0	0
0	0
0	0
1.4	0
0	0
0	-0.833985
0	0
0	0
0	0
0	0
0	0
0	0
0	0
0	0
0	0
0.6	0
0	0
0	0
0	0
5.8	0.037689
0	0
0	0
0	0
0	0
0	0
0	0
0	0
0	0
4.8	0.308114
1.4	0
8.2	0
0	0
0	-0.916992
0	-1.25137
0	0
0	0
0	0
0	0
0	0
0	0
7.2	1.44724
0	0
0	-0.464386
0	0
0	0
0	0.904712
0	0
0	0
0	0.916992
0	-0.833985
0	0
6.2	0
0	0.761471
0	0
0	0
0	-0.817493
0	0
0	0
0	0
5.2	0
0	0
0	0
0	0
0	0
3.8	0.864386
0	0
0	0
0	0
0	0.817493
0	-1.15098
0	0
0	-0.740088
0.2	0
0	1.05708
0	0.817493
0	-1.18615
1.8	2.48952
0	0
0	0
11.2	0
13.2	2.25401
0	0
0	0.961471
0	0.716993
0	0
0	0
0	0
0	0
0	0
0	0
0	0
2.8	0
0	0
0	0
0	0
0	0
0	0
0	0
0	0
19.2	0
0	0
0	0
0	0
0	0
0	0
0	0
0	0
0	-0.633985
0	0
0	0
0	0
0	0
0	0
0	0
0	0
0	0
0	1.06439
384.8	-0.10127
0	0.561471
0	0
0	1.18138
0	0.740088
0	-0.4
0	1.04189
0	0
0	0
0	0
0	0
0	0
9.6	0
0	0
0	1.30783
17.4	-1.8227
0	-1.05708
0	0.971596
14	1.50482
0	0
0	0.849585
0	0
0	0
0	0
0	0
0	-1.05708
0	-1.11092
0	0
0	0
0.2	0
0	0
0	0
0	0
0	0.971596
0	0
13.6	0.0773171
0.4	0
0	0
0	0
0	0
0	0
0	0
0	0
0	0
0	-0.561471
0	0
0	0
0	0
0	0
0	0
360.2	-0.196373
0	0
0	-0.916992
0	0
0	-0.781378
0	0
0	1.00888
0	0
0	0
0	0.961471
0	0
0	0.781378
6.4	1.53307
0	0
0	0
0	0
0	0
0	0
0	0
0	0
0	0
0	0
0	0
0	0
0.4	0
0	0
0	0
0	0
0	0
0	0
0	0
0	0
0	0
2.4	0
0	0
0	0
0	0
0	0
0	-0.464386
0	0
0	-0.116992
0	0
0	0
0.6	0
0	0
0	0
0	0
0	0
0	0
8.8	0
0	0
0	-1.02586
0	-1.03398
0	0
0	0
0	0
0	0
0	0
0	0
3.8	0
0	0
0	0
0	0
0	0
0	0
49.8	-1.51274
0	0
0	0
0	0
0	0
0	0
0	0
0	0
0.4	0
0	0
0	0
0	0
0	0
4.8	0
0	0
0	0
0	0.950978
0	-1.02586
0	0
0	1.04959
0	0
0	0
0	0
55	4.74387
0	0
6	0
0	0
0	0
0	0
0	0
0	-0.833985
10	0
0	0
0	0
0	0
0	0
11.2	-1.64846
0	0
0	0
0	0
0	0
0	0
0	0
0	1.84286
0	0
0	0
0	0
0	-0.716993
0	0
0	-1.21749
0	0
0	0
0	0
0	0
6.8	0
0	-0.961471
11.2	0.716993
0	0.0970854
0	0
0	0
249.8	-3.18914
0	1.01749
0	0
2.2	0
77.8	1.33248
0	0
0	0
0	0
0	0
0	0
0	0
0	0
0	0
0	0
0	-1.31397
0	0
0	0
0	0
0	0
0	0.691886
3.6	0
2.6	-0.8
0	0
0	0
0	0
0	0
0	0
0	0
0	0
0	0
0	0
0	0
0	0
35.2	0.634712
0	0
0	0.102915
0	0
0	0
0	0
0	0
0	0
0	0
0	0
0	0
0	0
0	0
2.4	-0.961471
0	0
0	-0.2
0	-0.516992
0	0
0	0
0	0
0	0
0	0
0	0
0	0
0	0
0	0
0	0
10.8	0
0	0
0	0
0	-0.916992
0	0
0	0
0	0
0	0
0	1.07846
1.8	0
0	-0.691886
0	0
0	0
0	1.22995
0	-1.04189
0	-0.740088
0	-0.516992
0	0
0	1.05708
0	0
0	0
0	0
0	0
0	0
0	0
0	0
0	-0.0174926
0	0
115	-2.17087
0	0
0	0
0	1.13449
0	0
0	0
0	0
0	0
0	0
0.4	-0.228878
0	-0.4
0	0
0	0
0	0
0	0
0	0
0	0
0	0
0	0
0	0
0	0
0	0
0	0
0	0
14	0
0	0.4
0	0
1.6	0
0	0
0	1.40888
0	0
0	0
0	0
0	0
0	0
0	0
0	-2.12221
170.6	-0.0755021
0	0
0	0
0	0
0	0
0	0
2.8	0
0	0
0	0
0	0
0	0
0	0
11.6	0
0	0
0	0
0	0
0	-0.516992
0	0
3.8	0.0579013
0	0
0	0
0	0
0	0
0	0
775.8	3.5894
0	0
0	0.614078
3.8	0
0	0
0	0
0	-0.316993
0	1.55496
5.8	0
12.2	1.13449
0	0
0	0
0	0
0	0
0	0
0	0
0	-0.491886
0	-0.464386
0	0
0	0
0	0.928771
0	0
0	0
0	0
0	0
0	0
0	0
0	0
0	0.6
0	0
0	0
0	1.20888
3	0.916992
0	-2.08071
0	0
0	-0.561471
13.2	-0.0304006
0	0
0	-0.950978
132.2	0.667078
0	0
0	0
0	0
3.2	0
0	0
0	0
0	0
0	0
0	0
20.6	0
0	0
0	0
0	0
0	0
0	0
0	0
0	-1.00888
0	0
0	0
0	0
0	0
0	0
0	0
0	0
0	0
0	0
0	0
0	-0.950978
843.4	5.25601
0	0
0	0.464386
0	0
0	-0.464386
3.8	0
0	0
0	0
0	1.07846
0	0
0	0.464386
0	0
0	0
0	-0.633985
0	1.01749
0	0.864386
0	0
0	0
0	0.316993
0	0
0	0
0	-0.990839
0	-1.97896
0	0
0	0
0	0
0	0
0	0
0	0
0	0
0	0
0	0
0	0
0	0
0	0
0	1.09189
0	0
0	0
0	0
0	0
0	0
0	0
0	0
0	0
9.2	0
0	0
4.6	0
0	0.904712
0	0
0	0
5	1.04959
[truncated: 3,688 more rows]

## Sheet: Figure S3C
P80
IgA_pos_neg_avge	Avge_IgA_index
0	0
7.4	-0.341564
0	0
0	0
0	0
0	0
4	0
0	0
0	0
0	0
0	0
0	0
0	0
0	0
0	0
0	0
7.4	-0.265497
0	0
0	1.10471
0	0
0	0
0	0
0	0
0	0.891886
0	0
0	0
1	0
0	0
0	0
0	0.878463
0	0
0	0
0	0
0	0.916992
0	0
0	0
947.8	0.356449
0	0
0	0
0	0
0	-0.472514
0	0
0	0
0	-1.11092
0	0
1	0.561471
83.2	-1.51646
0	0
0	0
0	0
0	0
1.6	0
0	0
0	0
0	0
0	0
0	0
1.8	0
0	0
0	0
0	0
0	0
1.2	0
0	0
0	0
0	0
0	0
0	0
0.2	0
0	0
0	0
0	0
0	0
0	0
0	0
0	0
0	0
8.6	0
23.4	-1.6623
0	0.878463
0	0
0	0
7.8	1.87544
0	0
0	0
0	0
7	-0.0952876
0	0
0	0
0	0
0	0
0	0
0	0
0	0
3	-0.524965
0	0
0	0
0	0
0	0
0	0
0	0
0	-1.00888
4	0
0	0
0	-0.864386
0	0
0	0
0	0
0	0
15.2	-0.464386
0	0
0	-1.08525
0	0
0	2.32423
0	0
0	0
0	1
0	0
0	0
0	0
0	0
0	0
0	0
1	-1.32788
0	0
0	0
0	0
0	-0.940088
0	0
0	0
0	0
0	0
0	-0.740088
0	0
0	0
0	0
0	0
0	0
31	0.321503
0	0
0	0.971596
96.2	-1.40215
0	0
0	0
0	0
0	0
0	0
0	0
0	0
0	0
0	0
0	0
0	0.516992
0	0
0	0
0	0.516992
0	0
0	0
0	0
0	0
0	0.561471
0	0
0	0
0	0
0	0
0	0
0	0
0	0
0	0
0	0
0	0
0	0.664386
0	0
0	0
0	0
0	0
0	0
0	0
0	-0.6
0	0
0	0
0	0
1.6	0
0	0
0	-0.038529
51.6	-0.130983
0	0
0	0
0	0
0	0
0	0
230	-2.85995
9.8	-0.323334
0	0
0	0
0	0
0	0.740088
0	0.664386
0	0
0	0
0	0
0	0
0	0.561471
0	0
0	0
0	0
0.8	0.716993
0	0
0	0
0	0
0	0
0	0
4	0
0	0
1.2	-0.6
0	0
0.4	0
0	0
0	0
0	0
0	0
0	0
0	0
0	0
0	0
0	0
0	0
0	0
0	1.09837
0	0
0	-0.6
0	0
0	0
0	0
0	0
5.8	3.26505
0	-0.516992
0	0
0	0
0	0
0	0
0	-0.316993
0	0
0	0
0	-0.981378
0	0
0	1.09837
0	0
0	0
0	-0.761471
0	0
0	0.4
0	0
0	0
5.2	0
0	0
0	0
0	0
0	0
3.2	-0.633985
0	0
0	0
0	0
0	0
0	0
8.6	0
0	0
0	0
0	0
0	0
0	0
0	0
0	0
48.4	-1.68646
0	0
0	0
0	0
0.4	-1.02586
0	0.464386
0	0
0	0
371.2	2.85432
0	0
0	0
0	0
0	0
0	0
0	0
0	0
0	0
0	0
128.8	-0.0735024
4.4	0
0	0
0	-0.864386
0	0
0	-1.03398
0	0
0	-0.464386
0.8	0
0	0
2.8	0
0	0
0	0.891886
3.8	0
0	0
1	0
0	0
0	0
0	0
0	0
0	0
0	0
0	0
0	0
0	0
0	0
252.8	3.34886
0	0
0	0
0	0
0	0
0	0
0	0
0	0
0	0
4.8	-1.07151
188.6	-1.87403
0	0.916992
1	0.423095
0	0
0	-0.0881145
0	0
0	0
0	0
0	0
0	0
0	-1.09189
0	0
0	0
2.8	0
0	0
0.6	0
0	0
0	0
0	0
2.6	0
0	0
0	0
0	0
0	0
0	0
6.2	-0.0264634
0	0
0	-0.940088
0	0
0.4	0
0	0
0	0
0	0
0	0
0	0
0	0
0	0
0	0
0	0
0	0
0	0
2.6	0
0	0
5.2	0
0	0
0	-0.817493
0	0
0	0
0	0
0	0
0.4	0
0	0
0	0
1	-0.464386
0	0
0	0.740088
1.4	0.561471
0	0
0	0
0	0
0	0
0	0
0	0
5.6	0
0.6	-0.147393
0	0
0	0
0	0
0	0
421.8	-0.116477
0	0
0	0.781378
5	0
0	0
0	0
0	0
0	0
0	0.761471
0	0
55.6	-2.44878
0	0
0	-0.691886
16.2	-2.00936
0	0
0	0
7.6	0
0	0
0	0.990839
0	-0.664386
0	0
312.2	1.37485
0	0
0	0
0	0
0	0
0	0
0	0
0	0
0	0
0	0.691886
0	0
0	0
0	0
0	0.2
0	0
0	-1.02586
0	0
0	0
0	0
0	0
4.8	-0.716993
0	0.716993
0	0
336.4	2.33159
0	0
0	0
0	0
0	0
0	0
0	0
0	0
0	0
1.8	0
0	0
0	0
0	0
1.6	-2.37066
0	0
0	0
0	0
0	0
0	0
0	0
0	0.4
0	0
0	0
0	0.464386
0	0
0	0
0	0
0	0
0	0
0	0
27.8	-1.38914
0	0
0	0
0	0
0	0
0	0
0	0
0	0
19.2	-1.97723
0	0
0	0.4
0	0
0	0
1.4	0
0	0
0	0
0	0
0	0
0	0
0	0
0	-0.761471
0	0
0	0.981378
0	0
0	0
0	0
0	0
0	0
0	0
0	0
0	0
0	0
0	0
0	0
0	0
0	0
0	0
0	0
0	0
0	0
0	0
0	0
0	0
9	-0.960138
0	0
0	0
0	0
0	0
0	0
0	0
0	0
8.4	0.740088
0	0
0	0
0	0.928771
0	1.02586
0	0
0	0
0	0
0	-0.4
0	-0.464386
0	0
0	0
0.8	0
0	0
6	0
0	0
0	0
0	0
5.6	0.400948
0	0
5.8	0
0	0
0	0
0	0
0.6	0.471256
0	0
0	0.716993
0	0
0	0
0	0
0	0
0	0
0	0
0	0
2.6	0
0	0
0	0
0	0
0	0
9.6	-1.39799
0	0.891886
0	0
0	0
1	-0.0174926
0	0
0	0
8.8	-1.55828
0	0
0	-1.21749
0	0
0	0
0	-0.761471
0	0
2.2	0
12.6	-0.240872
0	0
2.4	-1.35098
0	0
0	0
0	0
0	0
0	0
0	0
0	0
0	0
0	0
0	0
0	0
0	0
0	0
0	0
17.4	-2.30195
0	0
0	0
0	0
0	0
0	0
0	0
0	-0.316993
0	0
0	0.4
0	0.316993
0	0
0	0.990839
1.8	0
0	-1.16658
0	0
0	0
17	1.94897
0	0
0	0
0	0
0	0
0	0
0	0
0	0
0.6	-0.561471
0	0
0	0
0	0
0	-1.74285
0	0
0	0
0	0
31.6	0.846475
0	0
23.6	2.32265
0	0
0	0
0	0
0	0
0	0
0	0
0	0
0	0
0	0
0	0
0	0
0	0
0	0
0	0
0	0
0	0
0	0
0	0
0	0
0	0
0	0
0	0
0	0
0	0
0	0
0	0
0	0
0	-0.891886
0	0
0	0
152.2	1.03648
14	0.950978
0	0
0	0
1.6	0
0	0
0	0
0	0
2.2	-0.6
0	0
0	0
0.6	0
0	0
0	0
0	0
0	0
0	0
2.8	-0.538376
0	0
0	0
0	0
85.6	-2.43492
0	0
0	0
0	0
0	0
2.6	0.316993
0	0
0	0
0	0
0	0
0	0
0	0
0	0
0	0
0	0
0	0
0	0
0	0
0	0
0	-1
0	0
0	0
0.4	0
0	0
14.6	0
0	0
0	0
3.4	0
0	0
0	0.878463
5	0
0	0
0	0
2.8	0.916992
3.2	0
0	0
0	0
0	0
0	0
0	0
0	0
3.2	0
0	0
0	0
0	0
0	0
16.6	1.07151
0	0
37.6	-2.17966
0	0
39.6	-2.21213
0	0
0	0
0	0.633985
0	-1
5	0
0	0.633985
0	0
3.8	0
0	0
0	0.516992
0	-0.516992
0	0
0	0
0	0
0	0
0	0.464386
0	0
0	0
0	0
0	0
0	0
0	0
4.2	0
0	0
0	0
0	0
0	0
4.2	0
14.2	2.10471
0	0
4.6	-1.18138
0	0.740088
24.4	-0.116245
0	0
0	0
0	0
25	-1.28248
0	1.10471
0	0
0	0
11.4	0.83562
0	0
0	0
0	0
0	0
0	0.2
9.6	-2.92859
0	0
0	0
0	0
1.2	0
0	0
4	0
0	0
0	0
0	-0.6
4.2	0.916992
0	0
0	0.316993
0	0
0	0
0	0
0	0
15.8	0
0	0
0	0
0	0
0	0
0	0
0	0.761471
0	0
0	0
0	0
12.2	-2.14796
0	0
0	0
0	0
0.8	0
0	-0.761471
0	0
0	0
6.2	1.58733
0	0
7.8	0.718747
2.2	0
0	0
0	0
0	0
4	-0.316993
0	-0.4
0	0
0	0
0	0
0	0
0	0
0	0
0	0
0	0
0	0
0	0
0	0
0	0
0	0
0	0
0	0
0	0
0	0
0	0
0	0
0	0.833985
0	0
0	0
0	0
0	0.781378
0	0
4.4	0
0	0
0	0
0	0
0	0.781378
56.2	-0.82947
0	0
0	0.950978
0	0
0	0
0	0
0	0
0	0
0	0
0	-0.516992
0	0
0	0
0	0
0	0
11.2	-0.337158
0	0
0	-1.07846
0	0
0	0
0	0
0	0
0	0
0	0
0	0
145	-1.45021
0	0
0	0
0	0
0	0
0	0
0	0
3.8	-0.664386
0	0
0	0
0	0
3.4	0.0643856
0	0
0	0
527.4	-2.382
0	0
0	0
0	0
0	0
0	1.40225
0	0
0	0
0	0
0	0
0	0
0	0
0	0
0	0
0	0
0	0
0	0
0	0
0	-0.740088
0	0
0	0
0	0
0	0
0	0
0	0
0	0
0	0
0	0
0	0
0	0
0	0
0	0
0	0
0	0
0	0
0	0
0	0
0	0
0	0
0	0
0	0
0	0
0	0
2.2	0
0	0
0	0
0	0
0	0
0	0.4
0	-0.516992
0	0
0	0
0	0
0	0
0	0
9.6	-0.0353141
0	0
0	0
0	0
0	-0.990839
0	0
0	0
2.2	0
0	0.864386
0	0.464386
0	0
0	0.2
9	0.680654
0	0
0	0
0	0
0	0
0	0
0	0
0	0
0	0
0	0
0	0
0	0
0	-0.781378
2	-0.950978
3	-0.888115
0	0
0	0.316993
0	0
0	0
0	0
0	0
0	0
0	0
0	0
0	0
0	0
0	0
0	0.950978
0	0
0	0
0	0
0	0
0	0
0	0.630401
0	0
0	0
0	0
0	0
0	0
0	0
0	0
0	0
0	0
0	0
0	0
0	0
0	0
0	0.6
4	1.0406
41.4	-1.09823
0	0
4.8	0.106103
0	0
12.4	-1.12667
0.4	0
0	0
0.8	-0.2
0	0
0	0
0	0
0	0
0	0
0	0
1.8	0
0	1.04189
0	0
0	0
5.8	0
0	0
0	0
0	0
0	0
0	0
0	-0.464386
0	0
0	0
9.4	0
0	0
0	0
0	0
0	0
0	0
0	0
110.4	-1.65455
0	0
0	0
0	0
0	0
0	0
39.6	1.49897
0	0
0	0
0	0
0	0
54.8	-0.250179
0	0
0	0
0	0
0	0
0	0
0	0
0	0
0	0
0	0
2.8	-0.849585
0	0
0	0
0	0
0	0
0	0
0	0
0	0
0	0
0	0
0	0.316993
0	-1.17653
30.2	-0.237324
0	0
0	0
0	0
0	0
0	-1.09189
0	0
0	0
0	0
0	0
0	0
0	0.817493
0	0
55.2	-0.227263
0	0
0	0
0	0
0	0
0	0
0	1
0	0
1	0
1.4	0
0	0
0	0
0	0
0	0
9.8	-0.495695
0	0
0	-0.561471
0	0
2.4	-0.740088
0	0.633985
0	-0.781378
0	0
0	0
1.4	0.769599
0	0
0	1.16147
0	0
0	0
0	0
0	0
0	0
0	0
0	-0.891886
0	0
0	0.316993
0	0
0	0
0	-0.716993
0	0
0	0.2
0	0
0	0
0	0
0	0
0	0
0	-0.864386
0	-1
0	0
0	0
0.2	0
0	0
0	0
0	0
14	-1.23598
0	0
10	3.15204
0	0
0	1
0	0
0	0
0	0
0	0
0	0
0	0
6.4	0
0	0
0	0
0	0
0	0
0	0
0	0
989.4	1.89718
0	0
0	0
0	0
0	0
0	0
0	0
0	0.928771
0	0
0	0.761471
0	0
0	0
0	0
0	0
0.8	0
0	0
5.2	0
1.4	0
0	0
0	0.316993
0	0
0	0
57.6	-1.81455
0	-0.833985
0	0
0	0
0	0
0	-0.347393
0	0
0	0
0	0
0.6	-2.11245
0	0
0	0
0	0
0	0
0	0
0	0
0	0
0	0
0	-0.849585
0	0
0	-0.464386
0	0
0	0
5.4	0.614078
0	0
0	0
0	0
0	-0.6
0	0
0	0.2
0	0
0	0
0	0
0	0
0	0
0	0
0	0.8
0	-0.464386
0	0
0	0
0	0
0	0
0	0
0	0
0	0
0	0
0	0.2
0	0
0	0
0	0
0	0
0	0
0	0.961471
0	0
0	1.15098
1	1.15627
0	0
0	0
64.2	-3.35037
0	0
0	0
0	0
0	0
0	0
11.2	0
0	0
0	0
0	0
0	0
0	0
0	0
27.4	-0.281331
0	0
0	0
0	0
0	0
0	0
0	0
0	0.316993
0	0
0	0
0	0.4
0	0
8.2	-1
0	0
0	0
0	0.464386
0	0
0.2	0
0	-0.316993
19.4	-3.26326
0	0
0	0
0	0
0	0
0	0
0	0
0	0
0	0
0	-2.15632
0	0
0	0
0	0
0	0
0	0
0	0
0	0
0	0
0	0
0	0
0	0
0	0
0	-0.740088
0	0
0	0
0	0
0	0.664386
0	0
0	0
0	0
0	0
0	0
0	0.316993
0	1.49189
0	0
0	0.8
0	0
0	0
0	0
0	-0.6
0	0
0	0
0	0
0	0.891886
0	0
0	0
0	0
0	0.817493
0	0.8
0	0
0	0
0	-0.928771
3.2	0
5.6	0
0	0.316993
0	0
0	-1.20521
0	0
0	1.07846
0	0
0	0
0	0
2.2	0.658556
0	0
0	0
0	0
0	0
0	0
1.8	0.8
0	0
0	0
0	0
0	0
0	0
2.4	0
0	0.316993
0	0
0	0
0	0
0	0
249.4	-1.61544
0	-0.664386
0	0
0	0
0	0.516992
0	0
0	0
0	0.464386
0	0
0	0
0	0
0	0
0	0
0	0
0.4	0
0	0
0	0
4.4	-1.05082
0	0
1361.4	-1.97793
6.4	0
0	0
3.6	0
0	0
0	0
0	0
0	0
0	0
0	0
0	0
0	0
0	0
0	0
0	0
0	0
0	0
4	0
0	0
0	0
0	0
0	0
0.8	0
2.2	0
0	0
0	-0.464386
94.2	-2.323
0	0
0.6	0
0	0.940088
0	0
55.8	-1.91127
25	-0.608946
0	0
0	0
0	0
0	0
0	0
0	0
0	0
0	0
0	0
0	0
0	0.316993
0	0
0	0
0	0
0	0
0	0
15.4	-0.638529
0	0
2	0
0	0
0	0
4.8	-0.309498
2	-0.316993
0	0
0	0.761471
0	0
0	0
0	0
0	0
0	0
0	0.4
0	0
0	0
0	0
0	-1.42586
1.4	0
0	0
0	0
0	1.07846
0	0
0	0
0	0
0	1.15098
0	0
0	0
0	1.13449
0	0
0	0
0	0.833985
0	0
0	0
0	0
0	0
0	0
0	0
0	0
0	0
0	0
0	0
0	0.716993
0	0
0	0
0	0
0	0
0	0
0	0
1	0
0	0
0	0
0	-0.0364407
0	0
0	0
0	0
0	0
0	0
0	0
0	0
0	0.633985
0	0
14	-2.2943
0	0.6
0	0
1	0
0	0.950978
0	0
0	0.940088
0	0
4.4	3.9563
0.4	0
0	0
0	0
0	0
0	0
0	0
0	0
0	0
0	0
0	0
0	0
0	0
0	0
0	0
0	0
4.8	-1.83096
0	0
0	0
0	0
0	0
0	0
0	0
0	0
0	0
0	0
0	0
0	0
7	-1.4701
0	0
0	0
0	0
21	4.50967
0	0
0	0
0	0
0	0
0.4	0
0	0
0	0.916992
0	0
0	0
0	0
1.8	0
0	0
0	0
0	1.16658
0	0
0	0
0	0
0	0
0	0
0	0
0	0
0	0
0	0
0	0
0	0
0	0
0	0
0	0
0	0.716993
0	0
0	0
0	0
0	0
0	-0.664386
0	0
0	0
0.8	0
0	0
3.2	0
0	0
0	0
0.6	-0.283008
0	0
0	0
0	0
0	0
0	0
0	0.781378
0	0
0	0.316993
0	0
2.6	-0.720407
0	0
0	0
0	0
0	0
0	-0.561471
0	0
0	-0.916992
0	0
5	0
0	0
0	0
0	0
0	0
0	0
0	0
0	0
0	0
25.4	0.0372826
0	0
26.8	-1.94062
0	0
0	0
0	0
0	-0.740088
0	0
0	-0.021383
0	0
0	0
0	0
0	-0.516992
0	0
0	0
0	0
0	0
0	0
0	0
0	-0.633985
0	0
2	0.891886
0	0
0	0
0	0
0	0
0	0
0	0
0	0
51.2	-0.374209
3	0
0	0
0	0
0	0
0	0
0	0
0	0
0	0
0	0
0	0
0	0
0	0
0	0.833985
0	0
0	0
0	0
4.2	0
0	0
0	0
0	0
0	0
0	0
0	0
0	0
0	0
2.2	0
10	0
0	0
0	0
0	0
0	0
0	0
0	0
0	0
3	0
0	0
0	0
0	0
0	0
0	0
0	-1.02586
0	0
0	0
0	-0.849585
0	0
0	0
0	0
0	0
0	0
0	-0.691886
0	0
0	0
323.6	-0.389288
0	0
0	0
0	0
0	0
2	0
0	0
0	0
0	0
0	0
0	0
0	0
0	0
0	0
0	0
0	0
0	0
0	0
0	0
0	0
0	0
0	0
0	0
4.4	4.94717
2	0
0	0
0	0
0	0
0	0
0	0
0	0
3.4	-1.10471
0	0
0	-1.11699
0	0
0	0
12.8	-1.13468
0	0
0	0
0.4	0
0	-0.4
0	0.272514
0	0
1.8	0
0	0
0	0
0	0
0	0
0	0
0	1.21322
0	0
0	0
0	0
0	0
0	0
0	0
172.2	-2.1204
3.4	0
0	-0.761471
0	0
0	0
0	0
0	0
0	0.464386
51.6	-1.82306
0	0
0	0
0	0
0	0
0	0
0	0
0	1.04959
0	0
0	0
0	0.8
0	0
0	0.4
0	0
0	0
0	0
0	1.34009
0	0
2.6	0
0	0
0	0
0	-1.09189
0	0
0	1.11092
0	0.2
0	0
0	0
0	0
0	0
55.2	-0.11318
0	0
0	0
0	0
0	0.761471
0	0
0	0
0	0
0	0
0	0
4	0
0	0
0	0
0	-1.56147
0	0
0	0
0	0
0	0
0	0
0	0
0	0
0	0
1.8	0
0	0
0	0
0	0
0	0
0	0.561471
5.8	0
0	0
0	0
0	0
0	0
0	-0.781378
0	0
0	0
0	0
0	0
0	0
0	0
0	0
115.2	-1.27388
0	0
0	0
0	0
0	0
0	0
0.4	0.740088
0	0
0	0
0	0
0	0
0	0
9	0.833985
0	0
65.2	-1.28806
0	0
2.6	0
0	0
0	0
0	0
0	0
0	0
0	0
0	0
0	0
0	0
0	0
0	0
0	0.940088
0	0
0	0
0	0
0	0
0	0
0	0
0	0
3	0
0	0
0	0
0	0
0	0
0	0
0	-0.2
0	0.817493
0	0
0	0.761471
0	-1.04959
0	0
0	0.928771
0	0
0	0
0	0
0	0
0	0
0	0
0	0
0	0
0	0
0	0
0	0
0	0
0	0
3.8	0
0	0
0	0.316993
0	0
0	0
0	0
0	0
13.6	-1.97796
0	0
0	0.817493
0	0
0	0
0	0
634.8	6.05851
0	0
0	0
2.6	0
2.6	0
0	0
0	0
0	0
0	0
0	-2.30938
0	0
0	-0.464386
0	0
0	0
0	0.781378
0	0.716993
0	0
0	0
0	0
0	0
0	0
0	0
0	0
0	0
0	0
0	0
0	0
0	0
0	0
0	-0.740088
0	0
0	0
0	0
0	0.664386
0	0.691886
0	0
1	0
0	0
0	-2.25569
73.4	-1.00755
3.8	0
0	0
1.6	0
0	0
0	0
4.6	0
0	0
0	0
0	0
0	0
0	0
0	0
0	-0.664386
0	0
0	0
0	0
0	0
0	0
0	0
0	0
0	0
0	0
0	0
0	0
5.8	0
0	0
0	-1.19084
0	0
676.8	6.43067
0	0
0	0.4
0	0
0	0
0	0
0	0
0	0
0	0
4.2	0.633985
0	0
0	0
42.6	0.0797556
0	0
0	0
0	0
0	0
0	-0.464386
0	-0.664386
0	0
0	-0.716993
0	0
0	0
0	0
0	0
0	0
0	0
0	0
0	0
0	0
0	0
0	0
0	0
0	-0.6
0	0
0	0
0	0
0	0
0	0
0	0
0	0
0	0
0	0
0	0
0	0
0	0
0	0
0	0
0	0
0	0
0	0.864386
[truncated: 3,688 more rows]

## Sheet: Figure S3D
Water-FliC
IgA_pos_neg_avge	Avge_IgA_index
0	0
1.75	0
0	0
0	0
0	0
0	0
0	0
0	0
0	0
0	0
0	0
0	0
27	1.5
0	0
0	0
0	-1.16096
25.25	1.18872
0	0
0	0
0	-1.45822
0	0
0	0
0	0
0	0
0	0
0	0
0	0
0	0
0	0
0	0
0	0
0	0
0	0
0	1.41096
0	0
0	0
4.25	0
0	0
0	-0.75
0	0
0	0
0	0
0	0
0	0
0	0
1.25	1.60537
24.75	-0.458995
0	-1.45822
0	0
0	-0.396241
0	0
0	0
0	0
0	0
0	0
0	0.830482
0	0
0	0
0	0
0	0
0	0
0	0
0	0
3.25	0
0	0.864858
0	0
0	-0.646241
3.75	0
0	0
0	0
0	0
0	0
0	0
0	0
0	0
0	0
0	0
0	0
17.5	0.00101029
0	0
0	0
0	0
3.75	0.580482
0	0
0	0
5.25	0
14.75	0.35824
0	0
0	0
0	-1.13089
0	0
0	0
0	0
0	0
11.5	-1.2118
0	0
0	0
0	0.5
0	0
0	0
0	0
0	0
0	0
0	0
0	0
0	0
0	0
0	0
0	0
18.5	1.37144
0	-1.22672
0	-1.14624
0	0
4.25	0
0	0
0	0
0	0
0	0
0	0
0	0
0	1.38865
0	0
0	0
1.75	-0.0424813
0	0
0	0
0	0
0	0
0	0
0	0
0	0.830482
0	0
0	0
0	-0.864858
0	0
0	0
0	0
0	0
37.5	0.973531
0	0
0	0
3	0.516522
0	0
0	0
0	0
0	0
0	0
0	0
0	0
0	0
0	0
0	0
5.5	0
0	0
0	0
0	0
0	0
0	0
0	0
0	0
0	0
0	0
1.5	0
0	0
0	0
0	0
0	0
0	0
0	0
0	0
0	0
0	0
0	0
0	0
0	0
0	0
0	0
0	-0.580482
0	0
0	0
0	0
0	0
0	0
7.75	0
0	0.886724
14.75	0.983624
0.75	0
0	0
0	0
0	0
0	0
78	0.745566
13	1.78729
0	0
0	0
0	0
0	0
0	0
0	1.08048
0.5	0
0	0
0	0
0	0
0	0
0	0
0	0
3.25	0
0	0
0	0
0	0
0	0
0	0
0	0
0	0
0	0
0	0
0	0
0	0
0	0
0	0
0	1.08048
0	0
0	0
0	0
0	0
0	-1.94698
0	0
0	0
0	0
0	0
0	1.14624
0	-1.32135
0	0
0	0
0	0
37.5	1.77994
0	0
0	0
0	0
0	0
1.75	0
0	0
0	0
0	0
0	0
0	0
0	0
0	0.5
0	0
0	0
0	0
0	0
0	0
0	0
0	0
0	0
0	0
0	-1
0	0
0	0
0	0
0	0
0	0
0	1.08048
0	0
0	0
0	0
0	0
0	0
0	0
0	0
0	0
0	0
60.25	-2.35313
0	0
3.5	-1.09808
0	0.896241
5.5	0
0	0
0	0
0	0
348	5.10237
0	0
0	0
0	0
0	0
0	0
0	0
0	0
0	0
0	0
20.25	1.91784
0	0
0	0.701839
0	0
0	0
0	0
0	0
0	0
0	0
0	0
0	1.2145
0	0
0	0
0	0
0	0
0	0
0	0
0	0
19.5	1.61125
0	0
2.75	-1.83048
0	0
0	0
0	0
0	0
0	0
3.25	-1.17511
0	0
0	-0.330482
0	0
0	0
0	0
0	0
0	0
0	0
10.25	0.718617
101.25	-1.268
0	0
0	0
0	0
0	1.31198
0	0
0	0
0	0
0	0
0	0
20.25	-0.277877
0	0
0	0
0	0
0	1.13089
0	0
0	0
0	0
0	0
0	0
0	0
0	0
0	0
0	0
0	0
6.25	0.976723
0	0
0	0.646241
0	0
0	0.701839
0	0
0	0
0	0
3.25	-0.0288693
0	0
0	0
0	0
0	0
0	0
0	0
0	0.701839
0	-1
0	0
0	0
0	0
35.5	2.20822
0	0
0	0
0	0
0	-1.22672
1.5	0
0	0
0	0
0	0
0	0
0	0
4	1
0	1.50559
0	0
0	0
0	0.92511
0	0
0	0
0	0
8.25	0.405372
0	0
0	0
0	0
0	0.830482
207.5	-0.789274
0	0
0	0
0	0
0	0
0	0.701839
0	0
0	0
0	0
0	0
9.5	-1.98795
0	0
0	1.06198
0	1
3.5	0
0	0
0	0
0	0
0	-1.2145
0	0
0	0
527.25	2.03515
0	0
0	0
0	0
0	0
0	0
0	0
0	0
0	0
0	0
0	0
1	0
0	0
609.75	-0.102111
0	0
0	0
0	0
0	0
0	0
4.75	0
0	0
0	0
0	0
182	-2.36906
0	-1.48268
0	0
0	0
0	0
0	0
0	0
0	0
0	0
0	0
0	0
3	0
0	0
0	0
0	0
0	0.792481
0	0
0	0
0	0
0	0
0	0.92511
0	0
0	0
0	0
0	0
0	0.701839
0	0
0	0
0	0
0	0
13.5	0
0	0
0	0
43.75	-0.792921
0	0.646241
0	0
12.25	0
0	0
0	0
0	0
0	0
0	0
0	0
0	0
0	0
1	0
0	0
0	0
0	0
0	0
0	0
0	0
0	0
0	0
0	0
0	0
0	0
0	0
0	0
0	0
0	0
0	0
0	0
0	-0.5
0	0
0	-0.396241
0	0
0	0
0	0
0	0
0	0
0	0
0	0
0	0
0	0
0	0
0	0
0	0
0	0
0	0
0	0
0	0
0	0
0	0
0	0
0	0
0	-1.08048
0	0
0	0
0	0
0	0
0	0
0	0
0	0
0	0
0	0
0	0
0	0
0	-0.646241
27.5	0
13.5	0
15	-0.877647
0	0
0	0
0	0
14	-0.929436
0	0
0	0
0.5	0
3.5	0
0	0
0	0
0	0
5.25	0
0	0
0	0
0	0
0	0
0	0
0	0
1173	-0.805983
0	0
0	0
0	0
0	-0.0277578
0	0
0	0
76	0.386181
0	0
0	0
0	0
0	0
0	0
0	0
0	0
0	0.160114
0	0
0	0
0	0
0	0
0	0
0	0
0	0
0	0
0	0
0	0
0	0
0	0
0	0
0	0
0	0
0	0
0	0
0	0
0	0
0	0
0	0
0	0
0	0
0	0
0	0
0	0
0	0
0	0
0	0
3.5	-1.06198
0	0
0	0
0	0
0	0
0	0
0	0
0	0
0	0
0	0
0	0
0	0
0	-1.11486
0	0
0	1.08048
0	0
0	0
0	0
0	0
0	0
0	0
0	0
9.25	1.41086
0	0
0	0
0	0
0	0
0	0
0	0
0	0
0	0
0	0
0	0
0	0
0	0
0	0
0	0
0	0
0	0
0	0
0	0
0	0
0	0
0	0
0	1.39624
0	0
0	0
0	0
0	0
0	0
0	-1.49432
0	0
0	0
218.5	1.79128
0	0
0	0
0	0
3.75	0.164741
0	-0.792481
0	0
0	0
0	-1.31198
0	0
0	0
0	0
0	0
0	0
0	0
0	1.57595
0	0
0	2.08273
0	0
0	0
0	0
19.25	0.874385
0	0
0	0
0	0
0	0
0	0.951839
0	0
0	0
0	0
0	-1.18872
0	0
0	1.38089
0	0
0	0
0	0
0	0
0	0
0	0
0	0
0	0
0	0
0	0
0	0
0	0
0	-1.33939
0	0
0	0
0	0
0	0
0	0
0	0
0	0
0	0
115	-1.59861
0	0
0	0.864858
0	0
0	0
0	0
0	0
0	0
0	0
0	0
0	0
6	0
0	0
0	0
0	1.42511
0	0
3.5	0
75.25	-0.680098
0	0
0	0
0	0
0	0
0	0
0	0
0	0
3	0
0	0
0	0
0	-0.896241
0	0
0	0
1.5	0
0	0
13.75	-0.0175973
0	-1.25
0	1.39624
0	0
0	0
0	-0.864858
0	0
0	0
0	0
0	0
0	0
0	0
0	0
0	0
0	0
0	0
0	0
46	0.0182329
0	0
0	0
0	0
51.5	1.86582
0	0
0	0
0.25	0
0	0
0	0
0	0
0	0
0	0
0	0
7.25	-1.11685
0	0
0	0
0	0
0	0
0	0
0	0
0	0
0	0
0	0
0	0.0624946
0	0
0	0
0	0
0	0
9	0
0	0
0	0
12.5	0
0	0
0	0
0	0
0	0
0	0
2.75	0
0	0
0	0
0	0
0	0
0	0
0	0
0	0
0	0
0	0
29.25	0
1.25	-1.45822
0	0
20.75	0
0	0
0	0
0	0
0	0
10	-0.976723
0	0
0	0
0	0
0	0
0	0
0	0
0	0
0	0
0	0
0	0
0	0
0	0
0	0
0	0
0	1.28232
0	0
0	0
0	0
0	0
0	0
0	0
0	0
0	0
0	0
0	0
0	0
0	1.16096
0	1
0	0
0	0
0	0
0	0
0	0
0	0
0	0
0	0
0	0
0	0
0	0
0	0
0	0
0	0
0	0
0	0
0	0
20.25	0.0165223
0	0
0	0
0	0
0	0
7.5	0
0	0
0	0
0	0
0	0
239.75	-0.884161
0	0
0	0
0	0
15.5	0.92511
0	0
0	0
2	-0.387549
0	0
0	0
0	0
0	-0.396241
0	1.43872
0	0
126.25	0.404423
0	0
0	0
0	0
0	0
0	0.205553
0	0
0	0
0	0
0	0
0	0
0	0
0	0
0	0
0	0
0	0
0	0
14.25	0
0	0
0	0
0	-1.5667
0	0
0	0
0	0
0	0
0	0
0	0
7	0.407254
0	0
0	0
0	0
0	0
0	0
0	0
0	0
0	0
0	0
0	0
0	0
0	0
1	0
0	0
0	0
0	0
29	0.00487404
0	0
0	0
0	0
0	0
0	0
0	-1.2145
0	0
0	0
0	0
0	0
18.25	-2.05804
0	0
0	0
0	0
0	0
0	0
0	0
0	0
0	0
0	0
0	0
0	0
0	0
0	0
0	0
0	0
0	0
0	0
0	0
0	0
0	0
18.75	1.30236
0	0
0	0
0	0
0	0
0	0.5
0	0
0	0
0	0
9.75	0
0	0
0	0
0	0
0	-0.864858
0	0
0	0
0	0
0	0
0	-1.85235
0	0
0	0
0	1.30236
0	1.48855
0	0
0	0
0	0
0	0
0	0
0	0
0	0
0	0
0	0
0	0
0	0
0	0
0	0
0	0
0	0
0	0
1.25	-0.924398
248.25	1.35415
0	0
15.5	-1.3347
0	0
18	0
0	0
0	0
1.75	-0.830482
0	0
0	0
0	0
0	0
0	0
0	0
0	0
0	0
0	0
0	0
0	0
0	0
0	0
0	0
0	-1.04248
0	0
0	0
0	0.951839
0	0
0	0
0	1.43872
0	0
0	0
0	0
0	0
10	0
97.5	-0.97691
7	0
0	0.951839
0	0
0	0
0	0
0	1.49432
0	0
0	0
0	0
0	0
151.5	-0.0966889
0	0
0	0
0	0
0	0
0	0
0	0
0	0.976723
0	0
0	0
12.5	0.0218657
0	0
0	1.20184
0	0
0	0
0	0
0	0
0	0
0	0
9.25	0.207519
0	0
0	0
0	0
0.25	0
0	0
0	0.896241
0	0
0	0
0	0
0	0
0	0
0	0
0	0
0	0
0	0
12.25	0.0313827
0	0
0	-0.792481
0	0
0	1.02187
0	0
0	0
0	0
0	0
0	0
0	0
0	0
0	0
3.75	0
19.25	-0.0417775
0	0
0	0
0	0
10.25	1.04248
0	0
0	0
0	0
0	-0.896241
2.75	-0.830482
0	0
0	-1.37296
0	0
0	0
0	0
0	0
29.75	0
0	0
0	0
0	0.896241
0	0
0	0
0	0
0	0
0	0
0	0
0	0
0	0
0	-1.09808
0	0
0	0
0	0
0	0
0	0
0	0
0	0
0	0
0	0
0	0
0	0
0	0
0	0.122346
0	0
0	0
0	0
0	0
0	0
0	0
0	0
0	0
0	0
0	0
0	0
0	-0.976723
0	0
0	0
0	0
710	-1.01673
0	0
0	0
0	0
0	0
0	0
0	0
0	0
0	0
0	0
0	0
0	0
9	0
0	0
0	0
2	0
0	0
0	0
0	0
0	0
0	0
0	0
0	1.11308
0	0
0	1.2611
0	0
0	0
1.75	0
0	0
0	0
0	0
0	0
0	0
0	0
0	0
0	0
0	0
0	0
0	0
0	0
0	0
39.5	0
0	0.92511
0	0
0	0
0	0
0	0
0	0
0	0
0	0
0	0
0	0
0	0
0	0
0	0
0	0
0	0
0	0
10.75	-0.864858
0	0
3.75	-1.22056
0	0
0	0
0	0.580482
0	0
0	0.92511
0	0
0	0
0	0
0	0
0	0
0	0
0	0.792481
0	0
0	0
0	0
0	0
5.5	1.53744
0	0
0	0
9.25	1.18872
0	0
0	0
0	0
0	0
0	-0.75
0	0
0	0
8.75	-1.49432
0	0
0	0
0	0
0	-1.16096
0	0
0	0
0	0
0	0
0	0
0	0
0	0.580482
1.25	-0.646241
0	0
0	0
0	0
0	0
6.25	-1.08127
0	0
0	0
0	0
0	0
0	0
0	0
1.25	0.864858
0	0
0	0
0	0
0	0
0	0
0	0
0	0
0	1.09808
10.25	1.2611
0	0
0	0
0	0
0	0
0	0
0	0
0	0
0	0
0	0
0	0
0	0
0	0
0	0
0	0
0	0
0	0
0	0
0	0
0	0
0	0
0	0
0	0
0	0
0	-0.371357
0	0
0	0
0	0
0	0
0	0
0	0
0	0
0	0
0	0
0	0
0	0
0	0
0	0
0	0
0	0
0	0
0	0
0	0
0	0
0	0
0	0
0	0
96	-2.30715
0	0
0	0
0	-1.5
0	0
0	0
0	0
0	0
0	0
0	0
0	0.396241
0	0
0	0
0	0
0	0
0	0
0	0
0	0
0	0
0	0
0	0
0	-2.27319
0	0
0	0
115.75	-1.61942
7.5	0
0	0
0	0
0	0
0	0
0	0
0	0
0	0
0	0
0	0
0.5	0
0	0
0	-1.34808
0	0
0	0
2.5	-0.682252
1	0
0	0
657.75	-1.35359
0	0
0	0
0	0
0	0
0	0
0	0
0	0
0	0
0	0
0	0
0	0
0	0
0	0
0	0
0	0
0	0
0	0
0	0
0	0
0	0
0	0
0	0
0	0
0	0
0	0
0	1.08048
0	0
0	0
0	0
0	0
85.75	-1.85275
1.75	-0.92511
0	-0.580482
0	0
0	0
0	0
4	0
0	0
0	0
0	0
0	0
0	0
0	0
0	0
0	0
0	0
0	0
0	0
16.25	-2.78569
15	2.04999
0	0
0	0
0	0
12.75	-0.92511
0	1.13089
0	0
0	0
0	0
0	0
0	0
0	0
0	0
0	0
0	0
0	-0.25
0	0
0	-0.792481
0	0
0	0
0	0
0	0
0	0
0	-1.4645
0	0
0	0
0	0
0	0
0	0
0	0
0	0
0	0
0	0
0	0
0	0
0	0
0	1.22672
0	0
0	0
0	0
0	0
0	0
0	0
0	0
0	0
0	0
0	0
0	0
0	0.5
0	0
103.75	-0.198681
0	0
0	0
0	0
0	0
0	0
0	0.396241
0	0
0	0
0	0
0	0
0	0
5.5	-1.10346
0	0
0	0
0	0
0	0
0	0
0	0
0	0
11.25	3.85528
0	0
0	0
0	0
0	0
0	0
0	0
0	0
0	0
0	0
0	0
0	0
0	0
0	0
0	0
0	0
6.5	1.59808
0	0
0	0
0	0
0	1.02187
0	0
0	0
0	0
0	0
0	0
0	0
0	0
26.25	-0.519738
0	0
0	0
0	0
17.25	5.34891
0	-1.30236
0	0
0	0
0	0
0	0
0	0
0	0
0	0
0	0
0	0
0	-1.31198
0	0
0	0
0	0
0	-0.396241
0	0
0	0
0	0
0	0
0	0
0	0
0	-0.580482
0	0
0	0
0	0
0	0
0	0
0	0
0	0
0	0
0	0
0	0
3.25	0
0	0
0	0
0	0
0	0
0	0
0	0
0	0
0	0
0	0.223271
0	0
0	0
0	1.29248
0	0
0	0
0	0
0	0
0	0
0	0
12.5	-1.58048
0	0
0	0
0	0
0	0
0	0
0	-0.701839
0	0
0	0
0	0
0	0
0	0
0.5	0
0	0
0	-0.580482
0	0
0	0
0	-1.64624
25.75	1.07489
0	0
7.25	-1.28232
0	0
0	0
0	0
0	0
0	0
8.75	1.67022
0	0
0	0
0	0
0	0
0	0
0	0
0	-1
0	0.896241
0	0
0	0
52.25	0
0	0
0	0
0	0
0	0
0	0
0	0
0	0
0	0
0	0
10.5	1.91455
0	0
0	0
0	0
0	0
1.25	0
0	0
0	0
0	0
0	0
0	0
0	0
0	0
0	0
0	-0.75
0	0
0	0
0	0
0	0
0	0
0	0
0	0
0	0
0	0
0	0
0	0
3.25	-0.92511
0	0
4.75	1.43003
0	0
0	0
0	0
0	0
0	0
0	1.17511
0	0
0	0
0	0
0	0
0	0
0	0
0	0
0	0
0	1.25
0	0
0	0.92511
0	1.20184
0	0
3	0
0	0
0	0
0	0
4.5	0
48.5	1.29022
0	0
0	0
0	0
0	0
0	0
0	0
0	-1.17511
0	0
0	0
0	0
7	0
0	0
0	0
0	1
0	0
0	0
0	0
0	1.06198
0	0
0	-0.646241
0	0.792481
0	0
0	3.40044
0	0
0	0.792481
0	0
0	0
0	0
0	0
0	0
0	0
0	0
0	0.580482
0	0
0	0
58.75	-1.38991
0	0
0	0
0	0
0	0
0	0
0	-1.74717
0	1.09808
0	0
0	0
0	0
0	0
208.25	-0.7559
144.75	0.158631
0	0
0	0
0	-0.25
0	0
0	0
0	0
19	-1.64624
0	0
0	0
0	0
0	0
0	0
0	0
0	0
0	1.14624
0	0
0	0
0	0
0	0
0	-1.2145
0	1.33939
0	0
0	0
0	0
0	1.56198
0	0
0	0
0	0
0	0
0	0
0	1.5111
23.75	-1.11186
0	0
0	0
0	0
0	0
0	0
0	0
0	-0.792481
0	0
0	0
0	0
0	0
24	0.976437
0	1.29248
0	0
0	0
0	0
0	0
0	0
0	1.23855
0	0.580482
0	0
0	0
14.75	0
0	0
0	0.864858
0	0
0	0
0	0
0	0
0	0
0	0
0	0
0	1.2145
0	0
0	0
0	0
1	0
0	0
0	0
0	0
0	0.792481
0	0
2.5	0
0	0
0	0
0	0
0	0
0	0
0	0
0	0
0	0
0	0
0	-1.14624
0	0
0	0
0	0
0	0
0	0
0	0
46.75	0
0	0
0	0
0	0
0	0
0	0
0	0
25.75	-0.172358
0	0
0	0
0	0
0	0
0	0
0	0
0	0
0	0
7.25	0.157008
0	0.646241
0	0
0	0
0	0
0	0
0	0
0	0
0	1.41811
0	0
0	0
0	0
0	0
0	0
0	0
0	0
0	0
0	0.25
0	0
0	0
0	0
0	0
0	0
0	0
0	0
0	0
0	0
0	0
0	0
0	0
0	0
0	0
0	0
0	0
0	0
0	0
0	0
0	0
0	0
0	0
0	0
0	0
0	0
12.25	0
0	0
0	0
13.5	-1.40368
0	-0.792481
0	0
0	0
0	0
0	0
413.25	6.30388
0	0
0	0
0	-0.75
0	0
0	0
0	0
0	0
0	0
0	0
0	0
0	0
0	-1.50559
0	0
0	0
0	0
4.25	1.02187
0	0
0	0
0	0
0	0
0	1.44534
0	0
0	0
0	0
0	0
0	0
0	0
0	0
0	0
0	0
0	0
0	0
8	-0.262657
0	0
0	0
4.5	-0.646241
0	0
0	0
8.75	-0.302867
0	0
2.25	0
0	0
0	-0.896241
5	1.28232
0	0
0	0
0	0
0	-1.43872
0	0
0	0.75
0	0
0	0
0	0
0	0
0	0
0	0
0	0
0	0
0	0
0	0
0	1.70184
0	1.35657
0	0
0	0
0	0
0	0
0	0
353.75	5.86884
0	0
0	1.16096
0	0.976723
0	0
0	0
0	0
0	0
0	0
0	0.896241
0	0
0	0
0	0
0	0
0	0
0	0
19.25	0
0	0
0	0.5
0	-1.76382
0	0
0	0
0	0
0	0
0	0
0	0
0	0
0	1.39624
0	0
0	0
0	1.27187
0	0
0	0
0	0
0	0.951839
0	0
0	0
0	0
0	0
0	0
0	0
0	0
0	0
0	0
0	0
0	0
0	0
0	0
0	0
0	0
0	-1.23855
[truncated: 3,688 more rows]

## Sheet: Figure S3E
CMC-FliC
IgA_pos_neg_avge	Avge_IgA_index
0	-0.891886
0	0
0	0.464386
0	0
0	0
0	0
0	0
0	0
0	0
0	-0.6
0	0
0	0
19	0.678207
2	-0.781378
0	1.10471
0	0
9.8	-2.02066
0	0
0	0
0	0
0	0
0	0
0	0
0	0
0	-0.940088
0	0
0	0
0	0
0	0
0	0
0	0
0	0
0	0
0	0
0	0
0	0
0	0
0	0
0	0
0	0
0	0
2.4	0
0	0
0	0
0	-0.981378
0.4	0.771596
15.8	-2.31643
0	0
0	0
0	0
0	0
0	0
0	0
0	0
0	0
0	0
0	0
0	0
0	0
0	0
0	0
0	0
0	0
0	0
0	0
0.2	0
0	0
0	0
0	0
0	0
0	0
0	0
0	-0.2
0	0
0.6	0
0	0
0	0
0	0
35.4	-2.0214
0	0
0	0
0	-1.00888
1.6	2.19316
0	0
0	0
0	0
15	2.07616
1	-0.2
0	0
0	0
0	0
0	0
0	0.316993
0	0
65	-2.16638
0	0.961471
0	0
0	0
0	0
0	0
0	0
0	0
0	0
0	-0.2
0	0
0	0
0	0
0	0
0	0
266.2	-1.37209
0	0
0	0
0.4	0
0	0
0	0
0	0
0	0
0	0
0	0.316993
0	0
0	0
0	0.981378
0	0
5.2	1.11699
0	-0.904712
0	0
0	0
0	0
0	0
0	0
2	0.138376
0	0
1.8	-0.740088
0	0.2
0	0
0	0
0.6	0
0	0
23.2	0.125725
0	0
0	0
0	-0.0958939
0	0
0	0
0	0
0	0
0	0
0	0
0	0
0	0
0	0
0.2	0
0	0
0	0
0	0
0	0
0	0
0	0
0	-0.464386
0	-0.833985
0	0
0	0
0	0.878463
0	0
0	0
0	0
0	-0.691886
0.4	0
0	0
0	0
0	0
1.2	1.28659
0	0
8	0
0	0
0.8	0
0	0
0	0.961471
0	0
0	0
0	0
0	0.464386
0	0
0	0
0	0
22	-0.637669
0	0
0	0
0	-1.13449
0	0
0	0
23.8	-1.20204
5.4	0.664386
0	0
0	0
0	-0.6
0	0
0	0
0	0
0	0
0	0
0	0
0	0
0	0
0	-0.891886
0	0
0	0
0	0
0	0
0	0
0	0
0	0
0	0
0	0
3.2	-0.516992
0	0
0	0
0	0
0	0
0.2	-0.817493
0	0
0	0
0	0
0	0
0	0
0	0
0	0
0	0
0	0
0	0.849585
0	0
0	0
0	0
0	0
0	0
24.6	2.08797
0	0.4
0	0
0	0
4.2	0
0	0
0	0
0	0
0	0
0	0
0	0
0	0
0	0
0	0
0	0
0	0
0	0
0	0
0	0
0	0
0	-0.664386
0	0.916992
10.4	1.22966
10.8	0
0.6	0.4
0	0
0	0
0	0
0	0
0	0
0	0
0	-0.516992
0	0
0	0
0	0
0	0
0	0
0	0
0	0
0	-0.6
0	1.03398
0	0
0.4	1.98318
0	0
0	0
0	0
409	6.63725
0	0
0	0
0	0
0	0
0	0
0	0
0	0
0	0
0	0
23.6	-2.17158
0	0
0	0
0	0
0	0
0	0
0	0
0	0
0	0
0	0
0	0
0	0
0	0
0	0
0	0
0	0
0	0
0	0
129.4	-1.31425
0	-0.516992
0	0
0	0
0	0
0	0
0	0
0	0
68.6	-1.79175
0	0
0	0.740088
0	0
0	0
0	0
2.4	0
0	0.716993
0	0
8.8	0
12.8	0.191684
0	0
0	0
0	0
4.4	-1.0398
0	0
0	0
0	0
0	0
0	0
14.6	3.66838
0	0
0	0
0	0
0	0
0	0
0	0
0	0
0	0
0	0
0	0
0	0.864386
0	0
0	0
0	0
2.4	-0.716993
0	0
0	0
0	0
0.8	-1.04189
0	0
0	0
0	0
0	0
0	0
0	0
0	0
0	0
0	0
0	0
0	0
1.8	0.4
0	0
0	0
0	0
5.6	0.950978
0	0
0	0.6
0	0
0	0.316993
0	0
0	0
0	0
0	0
0	0
0	0
5.8	-0.878463
0	0
0	0
0	0
0	0
0	0
0	0
0	0
0.8	0.678463
0	0
0	0
0	0
0	0
257.4	0.145474
0	0
0	0
0	0
0	0
0	0
0	0
0	0
0	0
0	-1.01749
4.8	0.513643
0	0
0	0
0	0
0	0
0	-1.00888
0	0
0	0
0	0
0	0
0	0
753.2	2.46302
0	0
0	0
0	0.961471
0	0
0	0
0	0
0	0
0	0
0	0
0	0
0	0
2	0
0	0
0	0
14.6	0.14844
0	0
0	0
0	0
0	0
2.2	0
0	0
0	0
0	1.2217
0	0
0	0
0	0
0	-1
0	0
0	-0.516992
0	0
0	0
0	0
0	0
0	0
0	0.561471
0	0.2
0	1.75098
0	0
0	1.04189
0	0
0	0.891886
0	0
0	0.833985
0	0
0	0
0	0
0	0
0	0
0	0
0	0
0	0
0	0
78	0.904497
3.4	0
0	0
7.8	-0.476324
0	0
0	0
0	0
0	0
0	-0.6
0	0
0	0
0	0
0	0
0	0
0	0
0	0
0	0
0	0
0	0
0	0
0	0
0	0
0	0
0	0
0	0
0	0
0	0
0	-0.878463
0	0.904712
0	0
0	0
0	0
0	0
0	0
0	0.864386
0	0
0	0
0	0
0	0
0	0
0	0
0	0
0	0
0	0
0	0
0	-0.950978
0	0
0	0
0	-0.633985
0	0
0	0
0	0
0	0
0	0
0	0
0	0
0	-0.4
4.2	0
0	0.172323
0	0
0	0
0	0
11.8	0
0	0
0	1.02586
0	0
0	-0.891886
0	0
0	0
10.4	-0.0412902
0	0
2.8	-0.142099
0	0
0	0
0	0
0	0.514578
0	0
0	0
0	0
0	0
0	0
0	0
0.6	0
0	0
0	0
0	0
0	0
0	0
0	0.316993
0	0
4.6	-1
0	0
0	0
0	0
0	0
0	0
0	0
1	-1.15959
0	0
0	0
0	0
0	0
0	0
0	0
0	0
0	-1.13449
0	0
0	0
0	0
0	0
0	0
0	0
0	0
0.4	0
0	-0.891886
0	0
0	0
0	0
3.6	0
0	0.691886
0	0
0	0
0	0
0	0
0	0
0	0
0	0
0	0
0	0.781378
0	0
0	0
0	0
0	0
0	0
0	0
0	0
0	0
0	-0.864386
0	0
0	0
0	0
0	0
0	0
0	-1.04189
0	0
0	0
0	0
0	0
0	0
0	0
0	0
1	-0.891886
0	0
0	0
0	0
0	0
0	0
4.2	2.42662
0.6	0
0	0
0	0
0	0
0	0
0	0
9.4	0
0	0
0	0
0	0
0	0
0	0
0	0
0	0
0	0
0	0
0	0
0	0
0	0
0	0
0	0
0	0
0	0.761471
0	0
0	0
0	0
0	0
21.4	-0.47681
0	0.849585
0	0
140.2	1.46328
0	0
0	0
0	0
0	-2.30294
0	0.2
0	0
0.6	0
0	-0.664386
0	0
0	-0.981378
0	0
0	0
0	0
0	0
0	0
0.8	0
0.8	-0.833985
0	0
0	0
0	0
0	0.715137
0	0
0	0
0	0
0	0
0	-0.950978
0	0
0	0
0	-0.904712
0	0
0	0
0	0
0	0
0	0
0	0
0.8	0
0	0
0	0
0	-0.8
0	0
0	0
0	0
0	0
0	0.464386
0	0
0	0
0	0
0	0
0	0
0	0
0	0
6.6	0
0	0
87.2	-1.25521
0	0
0	0
0.4	0
0	0
0	0
3.6	0
0	0
0	0
0	-1.01749
0	-0.817493
0	0
0	0
0	0.971596
0	0
8.8	-1.11699
0	0
186.8	-1.48132
0	0
0	0
0	0
0	0
0	0
0	0
0	0
0.2	0.833985
0	0
0	0
11.8	-0.161471
0	0
0	0
0	0
0	0
2.6	1.1084
0	0
0	0
0	1.23796
0	0
0	0
1.4	0
0	0
0	0
0	0
0	-1.76594
0	0
0	0
0	0
0	-0.516992
0	0
0	0
0	1.74427
0	0
0	0
0	-0.971596
7.6	1.83398
0	0
0	0.740088
0	0
0	4.53203
0	0
0	0
0	0
0	0
0	0
9.8	-1.06481
0	0
0	0
0	-0.864386
0	0
0	0
0	0
1.4	-0.716993
0	0
0	0
0	0
0	0
0	0
0	0
0	0
0	0
0	0
0	0
0	0
0	0
0	0
0	0.2
0	0
0	0
0	0
0	0
0	0
0	0
0	0
0	0
0	0
0.4	0
0	0
0	0
0	0
21.8	-0.822802
0	0
4.2	0
0	0
0	1.05708
0	0
0	0
1.2	-0.316993
0	0
0	-1
0	0
0	0
0	0
0	0
0	0.4
0	-0.2
0	0
5.6	0
0	0
0	0
0	0
0	0
0	0
0	0
0	0
0	0
0	0
0	0
0	0
0	0
0	0
0	0
0	0
0	0
0	0
0	0.664386
0	0
0	-0.864386
0	0
0	0
0	-0.981378
0	0
0	0
0	0.904712
0	0
0	0
0	0
0	0
0	0
0	0
0	0
0	0
0	0
0	-0.940088
0	0
0	0
0	0
0	0
0	0
0	-0.316993
0	0
0	0
0	0
31.2	-1.77407
0	0
0	0
0	0
0	0
0	-0.864386
2	0
0	0
0	0
0	0
0	0
0.4	0.4
0	0
1.2	0
116.4	-0.796779
0	0
0	0
0	0
0	0
0	0.116992
0	0
0	0
0	0
0	0
0	0
0	0
0	0
0	0
0	0
0	0
0	0
0	0
0	0
0	0
0	0
0	0
0	0
0	0
0	0
9.2	0
0	0
2.8	0
0	0
1	0
0	0
14.4	0.456191
0	0
0	0
0	0
0	0
0	-0.691886
0	0
0	0
0	0
0	0.981378
0	0
0	-0.2
0	0
0	0
0	0
0	0
0	0
0	0
0	0
0	0
0	0
0	0
0	0
0	0
63.2	-1.20717
0	0.691886
0	0
0	0
0	0
0	0
0	0
0	0
0	0
0	0
0.4	0
0	0
1	-0.291886
0	0
0	0
0	0
0	0
0	0
0	0
1	0
0	0
0	0
0	-0.833985
0	0.940088
0	0
0	0
0	0
0	0
0	0
0	0
0	0
0	0
0	0
0	0
0	0
0	0
0	0
0	0
0	0
0	0
0	0
0	1.00888
0	0
0	0
0	0
0	0.849585
0	0
0	0
0	0.664386
0	0
0	0
0	0
0	0
0	0
0	0
0	0
0	0
0	0
0	0
0	0
14	-0.699847
59.2	0.896137
0	0
4.2	-0.691886
0	0
0	0
0	0
0	0
2	0.0830075
0	0
0	0
0	0
0	0
0	0
0	0
0	0
0	0
0	0
0	-0.981378
0	0
0	0
0	0
0	0
0	0
0	0
0	0
0	0
0	0
0	0
0	0
0	0
0	0
0	0
0	0
0	0
66	-0.657868
0	0
0	0
0	0
0	0
0	0
0	-0.928771
0	0
0	0
0.4	0
0	0
187.8	-1.68709
0	0
0	0
0	0
0	0
0	0
0	0
0	0
0	1.09189
0	0
3.6	-2.73765
0	0
0	0
0	0
0	0
0.4	0
2.2	0
0	0
0	1
0	0
0	0.940088
0	0
0	0
0	0
0	0
0	0
0	0
0	0
0	0
0	0
0.8	0
0	0
0	0
0	0
0	0
0	0
0	0
0	0
0	0
0	0
0	0
0	0
0	0
0	0
0	0
0	0
0	0
0	-0.740088
0	0
0	0
0	0
0	0
0	0
10.2	0.691886
0	0
0	0
0	0
0	0
0	0.989507
0	0
0	0
0	0
0	0
0	0
0	0
0	0
0	0
0	0
0	0
0	0
0	0
0.6	0
0	0
0	0
0	0
0	-0.781378
0.6	0
0	0
0	0
0	0
0	0
0	0
0	0
0	0
0	0
0	0
0.6	-0.633985
0	0
0	0
0	0
0	0
0	0.316993
0	0
0	0
0	0
0	0
0	0
0	0
0	0
0	0
0	0
0	0
0	0
0	0
0	0
0	0
635.4	-1.11159
0	0
0	0
0	0
0	0
0	0
0	0
0	0
0	0
0	0
0	0
0	0
0	0
0	0
0	0
1.2	0
0	0
0	0
0	0
0	0
0	-0.950978
0	0
7.4	-1.20708
0	0
0	0
0	0
0	0
0	-0.561471
0	0
0	0
2.8	0
7.6	-0.181378
0	0
0	0
0	0
0	0
0	0
0	0
0	0
0	0
0	0
0	0
0	0
0	0
0	0
0	0.106103
0	0
0	0
0.2	0
0	0
0	0
0	0.849585
0	0.516992
0	0
0	0
0	0
0	0
0	0
13.8	-0.245654
0	0
0	0
0	-1.12294
0	0.781378
0	0
0	0
0	0
0	0
0	0
0	0
0	0
0	0
0	0
0	0
0	0
0	0
0	0
0	0
8.2	1.31178
0	0
0	0.516992
0	0
0	0
0	-0.8
0	0
0	0
0	0
0	0
0	0
0	0
0	0
0	0
0	0
0	0
0	0.0830075
0	0
0	0
0	0
0	0
0	0
0	0
0.8	2.43474
0	0
0	0
0	0
0	0
20.4	-2.96988
0	0
0	0
0	0
0	0
0	0
0	0
0	0
0	0
0	0
0	0.928771
0	0
0	0
0	0
1	0
0	0
0	0.301803
0	0
0	0
0	0
0	0
0	-1.06439
0	0
0	0
0	0.761471
0	0.716993
0.8	0.4
0	0
0	0
0	0
0	0
0	0
0	0
0	0
0	0
0	0
0	0
0	0
0	0
8.6	0.8
2	0
0	0
0	0
0	0
0	0
3	0
0	0
0	0
0	0
0	-0.4
0	0
0	0
0	0
0	0
0	0
0	0
0	0
0	0
0	0
0	0
0	0
0	0
0	0
19.8	-2.0438
0	0
0	0
0	0
0	0
0	0
14.4	0.904712
0	0
0	0
0	0.147393
0	0
0	0
5.4	-0.179624
0	0
0	0
0	0
0	0
0	-0.691886
0	0
0	0
0	0
0	0
0	-0.2
0	0
0	0.761471
0	0
0.4	0
0	0
0	0
0	0
0	0
0	0
0	0
0	0
0	-0.516992
0	0
0	0
0	0
0	0
0	0
0	0.110508
0	2.2221
0	0.4
439.2	-0.650335
0	0
0	0.516992
0	0
0	0
0	0
0	0
0	0
0	0
0	0
0	0.316993
0	0
0	0
0	0
0	0
0	0
0	0
0	0
0	0.561471
0.2	0
0	0
1.6	0
0	0
0	0
0	0
0	0
0	0
0	-0.291886
0	0
0	0
0	0
0	0
0	1.01749
0	0
0	0
0	0
0	0
0	0
0	0
0	0
0	0
0	0
0	0
0	0
0	0
0	0
0	0
0	0.971596
0	0
11	0.0439443
5.4	-1.05708
0	0
0	0
0	0
0	0
0	-0.316993
0	0
0	0
0	0
0	1.02586
0	0
0	0
0	0.316993
0	0
0	0
0	0
0	0
0	0
0	0
0	0
0	0.6
0	0
0	-0.691886
0	0
0	0
0	0
2.6	0
0	0
0	0
0	0
0	0
0	0
0	0
3.2	0
0	0
0	0.691886
0	0
0	0
0	0.833985
0	0
0	0
0	0
0	0
0	0
0	-0.516992
0	0
0	0.516992
0	0
0	0
0	0
13.4	-0.160317
0	0
0	0
0	-0.740088
0	0
0	0
0	0
1.4	0
0	0
0	1.09837
0	0
0	0
4.2	2.03532
0	0
0	0
0	0
0	0
0	0.864386
0	0
0	0
0	-0.908864
0	0
0	0
0	0
0	0
0	0
0	0
0	0.264386
0	0
0	0.781378
0	0
0	0
0	0
0	0
0	-0.4
0	0
0	0
0	0
0	0
0	-0.864386
0	-0.464386
0	0
0	0
0	0
0	0
0	0
0	0
0	0
0	0.85708
0	0
0	0
0	0
0	0.825857
0	0
0	0
0	0
0	0
0	0
0	0
0	0
0	0
0	0
0	0.6
0	0
2	0
0	0
0	0
0	0
0.4	0
0	0
0	-1.02586
16.6	-1.32542
0	0
0	0
0	0
0	0
0	0
0	0.716993
1.8	0
0	0
3.2	0
0	0
0	0
0	0
0	0
0	0
0	0
0	0
0	0
0	0
0	0
0	0
0	0
0	0
0.4	0.633985
0	0
0	0
0	0
0	0
0	0
0	0
0	0
0	0
0	0
0	-1.83132
0	0
0	0
10.4	0.949413
0	0
0	-0.4
0	0
0	0
0	0
0	0
2.2	0
0	0
0	0
0	0
0	0
0	0
0	0
0	0
0	0
0	0
6.6	-1
0	0
0	0
0	0
0	0
0	0
40.6	-2.29152
0	0
5.4	0
0	0
0	0
0	-0.4
0	-0.716993
0	0
0	0
0	0
0	0
0	0
0	0
0	0
0	0
0	0
0	0
0	0
0	0
0	0
0	0
0.8	-0.817493
0	0
0	0
0	0
0	0.716993
0	0
0	0.691886
0	0
0	0
0	0
0	0.990839
0	0
0	0
0	0
0	0
0	0
0	0
0	0
0	0
0	0
1.6	0
0	0
0	0
0	0
0	0
0	0
0.6	-1.12877
0	0
0	0
0	0
0	0
0	0
0	0
0	0
0	0
0	0
0	0
0	0
0	0
0	0
0	0
0	0
0	-1.08525
0	0
0	0
0	-0.664386
0	0
0	0
0	0
0	0
0	0
0	1.27501
0	0
18.2	-2.22618
0	0
0	0.464386
0	0
0	0
0	0
0	0
0	0
0	0
0	0
0	0
0	0
0	0
0	0
0	0
0	-1.03398
0	0
0	0
0	0
0	0
0	0
0	0
0	0
7	0.891886
0	0
0	-0.664386
0	0
0	-0.6
0	0
0	0.464386
0	0
0	0
0	0
0	0
0	0
0	0
13.4	-1.50514
0	-0.4
0	0
0	0
0	0
0	0
0	0
0	0
0.2	0
0	0
0	0
1.6	0
0	0
0	0
0	0
0	0
0	0.561471
0	0
0	0
0	0
32.6	-1.13965
0	0
0	0
0	-0.781378
0	0
0	0
1.2	0
0	0
0	0
0	0.516992
0	0.316993
0	0
0	0
0	0
0	0
0	0
0	0
0.2	0
0	0
0	0
0	0
0	0
0	0
0	0
2.2	0
0	-0.8
0	0
0	0
0	0
0	0
0	0
0	0
5.6	0
0	0
0	0
0	0
0	0
41.4	-0.137424
0	0
0	0
0	0
0	0
7	0.51973
2	0
0	0
0	0
0	0
0	0
0	0
0	-0.781378
0	0
0.4	0
0	0
0	0
0	0
1	0
0	0
0	0
0	0
0	0
0	0
0	0
0	0
0	0
0	0
0	0
0	0.561471
0	0
0	0
0	0
0	0
0	0
0	0
0	0
0	0
4.6	0
0	0
0	0
0	0
0	0
0	0
0	-0.664386
0	0
0	0
0.6	0.4
0	0
0	0
0	0
0	0
0	0
0	0
0	0
23	0.676494
0	-0.4
0	0
0	0
0	0.614078
1.2	0
0	0
0	0
0	0
0	0
0	0
0	0
0	0
0	0
0	0
0	0
0	0.878463
0	0
0	0
0	-1.05708
0	0
0	0
0	0
0.2	0
0	0
0	0
0	0
0	0
0	0
0	0
1.4	0
0	0
0	0
0	0
0	0
0	0
0	0
5.8	0
0	0
0	0
0	0
0	0
0	0
0	0
0	0
0	0
0	0
0	0
0	0
0	0
0	0
0	0
0	0
0	0
0	0
22	0.0251062
0	0
0	0
0	0
0	0
0	0
461.8	4.36981
0	0
0	0
0	-0.633985
0	0
0	0
0	0
0	0
0	0
0	0.716993
1.4	0
0	0
0	0
0	0
0	0
0	0
0	-1
0	0
0	0
2.2	0
0	0
0	0
0	0
1.2	0
0	0
1.8	0
0	0
0	0
0	0
0	0
0	0
0	0
0	0
2.6	-0.516992
0	0
0	-0.740088
0	-0.433985
0	0
0	0
8.2	-0.195693
0	0
0	0
0	0
0	0
0	0
0	0
0	0
0	0
0	0
0	0
0	0
0	0
0	0
0	0
0	0
0	0
0	0
0	0
0	0
0	0
0	0
0	0
0	0
0	0
0	0
0	0
0	0
0	0
540	5.48677
0	0
0	0.516992
0	0
0	0
0	0
0	0
0	0
0	0
0	0.516992
0	0
8.4	0
0	0
0	0
0	0
0	0
0	0
0	0
0	0
0	0
0	0
0	0
0	0
0	0
0	0
0	-0.4
0	0
0	0
0	0
0	-0.817493
0	0
0	-1.06439
0	0
0	0
0	0
0	0
0	0
0	0
0	0
0	0
0	0
0	0
0	0
0	0
0	0
0	0
0	-0.561471
0	0
0	0
0	0
0	0
[truncated: 3,688 more rows]

## Sheet: Figure S3F
P80-FliC
IgA_pos_neg_avge	Avge_IgA_index
0	0
0	0
0	0
0	0
5.8	0
0	0
0	0
9.4	0
0	0
0	0
0	0
0	0
0	-0.878463
0	0
0	0
0	0
3.4	-0.173382
0	-0.516992
0	0
0	0
0	0
0	0
0	0
0	0
0	0
4.4	0
0	0
0	0
0	-0.833985
0	0
0	0
0	0
0	0
0	0
0	-0.878463
0	0.940088
43.6	-1.8943
0	0
0	0
0	0
0	0
0	0
0	0
0	0
0	0
0	1.40447
4	0
0	0
0	0
0	0
2.8	0
0	-0.4
0	0
0	0
0	0
0	0
0	-0.1852
0	0
0	0
0	0
0	0
0	0
0	0
0	0
0	0
0	0
1	0
0	0
0	0
0	0
5.8	0
0	0
0	0
0	0
0	0
6.6	0
0	0
0	0
33	-1.98659
0	0
0	0
0	0
0	1.71245
0	0
0	0
0	0
4	-0.978498
0	0
0	0
0	0
0	0
0	0
0	0
0	0
10.8	-1.27326
0	0
0	0
0	0
0	0
0	0
0	0.316993
0	0
0	0
0	0
0	0
0	-0.716993
0	0
0	0
4.6	0
25.6	-0.426576
8.4	0.072514
59.2	0.371253
0	0
0	0
0	0
0	0
0	0
0	-0.940088
0	0
0	-0.4
0	0
0	0
0	0
22.2	1.53154
0	0
0	0
0	0
0	0
0	0
0	0
0	-0.947393
0	0
0	0
0.6	-1.06439
0	0
0	0
0	0
0	0
18.6	-1.11979
1.2	0
0	0
10.8	0.482014
0	0
0	0
0	0
0	0
0	0
0	0
0	0
3.4	0
0	0
0	0
0	0
0	0
0	0.464386
0	0
5.4	0
0	0
0	0
0	0
0	0
0	0
0	0
0	0
0	0.901559
0	0
0	0
0	0
0	0
0	0
0	0
7.8	-0.878463
0	0
0	0
0	0
0	0
0	0
0	0
0	0
0	0
0	0
0	0
0	0
0	0
1.4	-1.07846
15.4	-1.0192
0	0
0	0
0	0
0.8	0
0	0
525.6	-4.34365
0	-0.928771
0	0
0	-1.01749
0	0
0	0
0	0
0	0.4
0	0
0	0
0	0
0	0
0	0
0	0
7	0
0	0.516992
0	0
0	0.6
0	0
0	0
0	0.516992
0	0
0	0
1.6	-0.633985
0	0
0	0
0	-0.990839
0	0
0	0
0	0
0	0
0	0.6
0	0
0	0
0	0
0	0
0	0
0	0
0	0
0	0
0	0
0	0
0	0
5.2	0
55.6	0.988255
0	0
0	0
0	-0.316993
0	0
0	0
0	0
0	0
0	0
0	0
0	0
0	0
0	0
0	0
0	0
0	0
0	0
0	0
0	0
0	0
0	0
0	0
0	0
0	0
10.6	0
0	0
0	0
0	-0.833985
0	0
0	0
0	0
0	0
0	0
0	0
0	0
2	0
0	0
0	0
0	0
0	0
1.2	-0.633985
0	0
0	0.316993
0	0
0	0
0	0
0	-2.10584
0	0
0	0
0	0
0	0
0	0
0	0
0	0
0	-0.761471
0	0
48.4	-0.733593
0	0
0	0
0	0
0	0
0	0
0	0.849585
0	0
0	0
0	0
2.6	0
0	0
0	0
0	-0.664386
0	0
0	0
0	0
0	0.833985
22.2	-0.723198
0	0
0.4	-1.75627
0	1.01749
0	0
0	0
0	0
0	0
520.8	-0.307138
0	0
0	0
0	0
0	0
0	0
0	0
0	0
0	0
25.6	-1.27986
58	-1.42683
0	0
0	0
0	0.740088
3.4	-0.849585
0	0
0	0
0	-0.904712
0	0
0	0
5.8	0
0	-0.833985
0	0
0	0
0	0
0	0
0	0
0	0
0	-0.4
0	0
0	0
0	0
0	0
0	0
4	0
13.8	-1.00888
0	0
0	-0.6
0	0
0	0
0	-0.961471
0	1.10471
0	0
0	-0.891886
0	0.6
0	0
0	0
0	0
0	0
0	0
0	0
0	0
0	0
0	0
0	0
2.8	0
0	0
0	0
10.8	0.260224
0	0
0	0
0	0
0	0
0	0
5	0
0	0
2.2	1.22937
0	0
0	0
0	0
0	0
0	0
0	0
0	0
2.6	-0.527486
0	0
0	0
0	-0.833985
0	0
0	0.169599
0	0
0	0
0	0
5.8	0
0	0
0	0
0	0
3.4	0
0	0
19.4	-2.42588
0	0
0.4	0
2.8	-1.89107
0	0
0	0
0	0
0	0
0	0
0	1.06439
0	0
305.2	0.398072
0	-0.4
0	0
0	0
0	0
0	0
0	0.6
0	0
0	0
0	0
0	0
0	0
0	0
80.6	0.0777697
0	0
1.4	1.00888
0	0
0	0
0	0
0	0
2.4	0
0	0
0	0
14.6	-2.05938
0	0
0	0
0	0
0	0
0	0
0	0
0	0
0	0
0	0
0	0
0	0
0	0
0	0
0	0
0	0
0	0
0	0
0	0
0.4	0
0	0
0	0.664386
0.6	0
0	0
0	0
0	0
0	0.761471
0.8	0
0	0
0	0
79.6	-2.9242
0	0
0	0.664386
33.6	-0.26983
0	0
1.4	0
0	0
0	0
3.4	-0.781378
0	0
0	0
0	0
0	0
0	0
0	0
11.6	-2.4019
0	0
0	0
0	0
0	0
0	0
0	0
0	0
0	0
0	-0.633985
0	0
2.8	0
0	0
0	0
0	0
0	0.864386
0	0.716993
0	1.00888
0	0
0	0
0	0
0	0
0	0
0	0
0	0
0	-0.950978
1.4	0
0	0
0	0
0	0
0	0
0	-0.8
0	0.864386
0	0
0	0
0	0
0	0
0	0
0	0
0	0
0	0
0	0.6
0	0
4.6	-0.8
0	0
0	0
0	0
0	0
0	0
0	0
0	0
0	0
0	0
0	0
5.6	-1.66797
0	0
0	0
0	0
0	0
0	0
5.4	-0.956865
0	0
0	0
0	0
0	0
11.4	0
0	0
0	0
0	0
0	0
0	0
0	0
0	0
0	0
0	0
3.6	-0.781378
0	0
0	0
0	0
2.8	-0.0830075
0	0
0.6	0
51.6	-2.51534
0	0
0	0
0	0
0	0
0	0
0	0
0	0
0	0
0	0
0	-0.561471
0	-0.691886
0	0
4.4	0
0	0
0	-0.817493
0	0
0	0
0	-0.878463
0	0
0	0
0	0
0	0
0	0
0	0
0	0
0	0
0	0
0	0
0	0
0	0
0	0
0	0.691886
0	0
0	0
0	0
0	0
0	0
1.4	0.361471
0	0
0	0
0	0
0	0.4
0	0
0	0
0	0
38	0.536478
0	0.0555068
0	0.664386
2.6	0
0	0
0	-0.516992
0	0
0	0
0	0
0	0.316993
0	0
0	0
0	0
0	0
34.8	0.823858
0	0
0	0
0	0
0	0
0	0
0	0
0	0
0	0
0	0
0	0
0	0
0	0
0	0
0	0
0	0
0	0
0	-1.10471
0	0
0	0
0	0
0	0
0	0
0	0
0	0
0	0
0.6	0
0	0
2	0
0	0
0	0
132.4	1.19506
0	-0.740088
5.2	0
0	0
20	-1.07491
0	0
0	0
0	0
0	0.8
0	0
0	0
0	0
0	0
0	0
0	0
0	0
0	0
0	1.41536
0	-0.633985
0	0
0	0
26.4	-3.99882
0	0
0	0
0	0
0	0
0	-1.24576
0	0
0	0
0	0
0	0
0	0
0	0
0	0
0	0
0	0
0	0
0	0
0	0
0	0
0	0
0	0
0	0
0	0
0	0
0	0
0	0
5	0
0	0
0	0
0	0
0	0
0	0
0	0
73.2	-2.36261
0	0
0	0
0	0
0	0
0	0
1	-0.316993
0	0
0	0
0	0
0	0
0	0
1.4	0
0	0
0	0
27	-1.98721
0	0
521	0.374014
0	0
0	-0.6
0	0
0	0
0	0
0	0
4.6	0
0.6	-1.16658
0	0.561471
0	0
12.4	-2.12016
0	0
12.4	0.916992
0	0
0	0
6.6	0.658436
0	0
0	0
0	0
0	0
0	0
0	0
0	0
0	0
0	0
0	0
0	0
0	0
0	0
0	0
0	0
0	0
0	0.506344
0	0.904712
0	0
0	0
8.4	-1.24597
0	0
0	0
0	0
0	0
0	0
0	-0.740088
0	0
0	0
0	0
15	-2.38945
0	0
0	0.516992
4.6	0.664386
0	0
0	0
0	0
11.8	0.293022
0	0
0	0
3.8	0.0830075
0	0
0	0
0	0
0	0
0	0
0	0
0	0
0	0
0	0
0	-0.891886
0	0
0	0
0	0
0	0
0	0
4.2	0
7	-0.987518
0	0
0	0
0	0
2.4	-0.8
0	0
0	0
0	0
27	-1.60496
0	-0.561471
15.2	-0.312376
0	0
0	0
0	0
0	0
0	-0.691886
0	0
0	0
0	0
0	0
0	0
0	0
0	0
0	0
5.2	0
0	0
0	0
0	0
0	-0.940088
0	0
2.4	-0.781378
0	0
0	0
0	0
0	0
0	0
0	0
0	-0.316993
0	0
0	0
0	0
0	0
7.2	1.72294
0	0
0.4	0
0	0
0	0
0	0
0	0
0	0
0	0
0	0
0	0
0	0
0	-0.864386
0	0
0	0
0	0
0	0
0	0
0	0
0	-0.981378
0	0
0	0
3	0
0	0.2
0	0
0	0
0	0
0	0
0	0
797.6	-2.95407
0	0
0	0
0	0.516992
0	0
3.4	-0.817493
0	0
2.6	0
7.8	0
0	0
0	0
0	0.33107
0	0
0	-0.961471
99.8	-1.86746
0	0
0	0
0	0
0	0
42.4	-0.924019
0	0
0	0
0	0
0	0
0	0
0	0
0	0
0	0
0	-0.950978
0	1
0	0
0	0
0	0
0	0
0	0
0	0
0	0
1.2	0
0.8	0
0	0
0	-0.864386
6	-0.588972
0	0
0	0
0	0
0	0
0	0
0	0
0	0
0	0
0	0
0	0
0	0
0	0
0	0
0	0
0	0
0	0
0	0
0	0
0	0
0	0
0	0
0	0
0	0
1.4	0
0	0
0	0.561471
0	0
67.8	-1.49855
0	0
2.6	0
0	0
0	0
0	0
0	0
0	0
0	0
0	0
0	0
0	0
0	0
0	0
6.4	0
5.2	0
0	0
2.6	0
0	0
0	0
0	0
0	0
0	0
0	0
0	0
0	0
0	0
0	0.4
0	0
0	0
0	0
0	0.781378
0	0
0	-0.561471
0	0
0	0
0	0
0	0
0	0
0	0
0	0
0	0
0	0
0	0
0	0
2	0.561471
0	0
0	-0.981378
0	0
0	0
0	0
0	0
0	0
0	0
0	0
0	0
0	0
0	0
0	0
0	0
56.8	-2.24949
22.2	0.931845
4.2	0
0	-1.82482
0	0
0	-0.833985
0	0
0	-0.904712
0	-0.561471
0	0
0	0
0	0
0	-0.849585
0	0
0	0
0	0
0	0
0	-0.781378
0	0
0	0
0	0
0	0
0	0
0	0
0	-0.817493
0	0
0	0
0	0
0	0
0	0
0	0
0	0.6
0	0
0	0
0	0
0	0.516992
0	0
0	0
0	0
0	0
0	0
0	-0.449586
0	0
0	0
0	0
0	0.864386
249.8	-3.5517
0	-0.916992
0	0
0	0
0	0
0	0
0	-0.761471
0	0
0	0
0	0
5.8	-1.88609
0	0
0	0
0	0
0	0
0	0
0	0
0	-1.00888
0	0
0	0
0	0
0	0
0	0.878463
0	0
8.2	0
0	0
1.2	0
1.6	0.691886
0	0
0	-0.691886
0	0
0	0
0	0
0	-0.864386
0	0
7.8	-1.12294
0	-0.2
0	0
5.8	-0.864386
0	0
0	0
0	-1.00888
0	0
0	0
0	0
15.8	-1.03398
0	0
0	0
0	0
0	0
0	0
0	0
0	0
0.8	-1.70432
0	0
0	0
0	0
0	0
0	-0.227501
0	0.961471
0	0
0	0.849585
0	0
0	0
5	0
0	0
0	0
0	0
0	0
0	0
0	0
0	0
0	0
0	0.664386
0	0
72.8	-3.54691
0	0
0	0
6.6	0
0	0
0	0
0	0
0	0
0	0
0	0
0	0
0	0
0	0
0	-0.6
0	0
0	-0.712817
0	0
0	0
0	0
0	0
0	0
0	0
0	-0.6
0	0
0	0
1.2	0
0	0
0	0
0	-0.950978
0	0
0	0
0	0.761471
0	0
0	0
0	-0.971596
0	-0.561471
0	0
5.8	-1.1716
0	0
0	0
0	0
0	0
0	0
0	0
0	0
0	0
0.2	0
0	0
0	0
0	0
0	0
0	0
0	0
131.2	-2.53848
0	0
0	0
0	0
0	0
0	-1.74285
0	0
0	0
0	0
0	1.15098
0	-0.464386
0	0
0	0
0	0
0	-0.849585
0	0
0	0
0	0
0	0
0	0
0	-0.740088
0	0
0	0
1.8	0.6
0	-0.2
0	0
0	0
0	0
0	0.864386
0	0
0	0
0	0
0	0
0	0
0	0
0	0
3.6	-0.498371
0	0
5.2	0
0	0
0	0
0	0
0	0
0	0
3.6	0
0	0
0	0
0	0
0	0
0	0
0	0
0	0
0	0
0	0
0	0
6.6	2.34938
0	0
0	0
0	-0.691886
0	0
0	0
0	0
0	0
0	0
0	0
0	0
0	0
0	0
0	0
0	0
0	0
0.6	-0.4
0	0
0	0
0	0
0	0.516992
0	0
0	0
9.4	0.571596
0	0
0	0
0	0
0	0
10.8	-1.63626
0	0
0	0
0	0
0	0
0	0
0	0
0	0.0361144
3.8	0
0	0
0	0
0	0
4	0
0	0
0	0
0	0
5.6	-0.561471
0	0
0	0
0	0
0.8	0
0	0
0	0
0	0
0	0
0	0
0.8	0
0	0
0	0
0	0
0	-0.833985
0	0
0	0
0	0
0	0
0	0
0	0
4.2	0
0	0
8	0
0	-0.219907
0	0
0	0
0	-0.6
0	0
0	0
0	0
0	0
0	-0.561471
0	0
0	0
1.6	0
2.4	0
0	0
0	0
0	0
0	0
0	0
0	0
0	0
0	0
0	0
0	0
543.4	-1.88247
5.4	0
0	0
3.2	-0.371596
0	0
0	0
0	0.691886
0	0
0	0
0	-0.750977
0	0
0	0
0	-0.327486
0	0
0	-0.464386
0	-0.916992
0	0
0	0
0	0
0	0
2.2	-0.716993
0	0
0	0
0	0
13	-0.81089
0	0
0.8	0
0	0
0	0
0	0.6
0	0
0	0
0	0
0	0
0	0
0	0
0	0
0	0
0	0
0	-0.8
0	0
20.8	-0.21228
0	0
106.2	-0.900086
0	0
0	0
0	0
0	0
0	0
0	0
13.8	-2.26495
0	0
0.4	0
0	0
0	0
0	0.464386
0	0
0	0
0	0
0	0
0	0
0	0
0	0
0	0
0	0
0	0
0	0
0	0
0	0
7.8	-0.928771
0	0
0	0
0	0
0	-0.691886
275.4	-1.79057
57.8	-4.52054
0	0
0	-0.464386
0	0
0	0
0	0
0	0
4.2	0
0	0
0	0.2
0	0
0	0
0	0
0	0
0	0
0	0
0	0
3	0.573938
0	0
0	0
0	0
0	0.691886
5.4	-1.62684
0	0
0	0
0	0
0	0
0	0
0	0
0	1.12294
0	0
0	0
0	-0.633985
2.2	0
0	0
0	0
0	0
0	0
0	0
0	0
0	0
0	0
0	0
0	0
0	0
0	0
0	0
0	0
0	0.716993
0	0
0	0.817493
0	0
1.6	0
0	0
0	0
0	0
0	0
0	-0.633985
0	-1.02586
0	-0.116992
0	0
2.4	0
0	0
0	0
0	0
0	0
0	0
0	0
0.8	0
0	0
0	0
0	0
0	0
0	0
0	0
0	0
3.6	0
0	0
0	0
0	0
54.2	-2.20791
0	0
0	0
0	0
0	0
0	0
0	0
0	0
16	3.03977
0	0
0	0
0	0
0	0
0	0
0	0
0	0
0	0.849585
0	0
6.6	0
0	0
0	0
0	0
0	0
0	0
2.2	0.611779
1.6	0
0	0.2
0	0
0	0
0	0
0	0
0	0
0	0
0	0
0	0
0	0
45.6	-1.92202
0	0
0	0
0	0
20.8	2.95933
0	0
0	0
0	0
0	0
0	0
0	0
0	0
0	-0.6
0	0
0	0
4.2	0
0	0
0	0
0	0
0	0
0	0
0	0
0	0
5.4	-0.313119
0	0
0	0
0	0
0	-0.990839
0	0
0	0
0	0
0	0
0	0
0	0
0	0
0	0
1.2	0
0	0
0	0.6
1.2	0.516992
0	0
0	0
0	0
0	0
0	0
0	0
0	-0.8
0	0
0	0
0	0
0	0
0	0
0	0
0	0
0	0
0	0
3.6	-2.81761
0	0
0	0
13.4	-0.652062
0	0.2
0	-0.316993
0	0
0	0
0	0
0	0
0.8	0
0	0
0	0
4.4	0
0	0
0	0
0	0.878463
0	0
86.8	-0.546033
0	0
68.8	-1.75514
0	0
3.8	0
0	0
0	0
0	0
0	-0.4
0	0
0	0
0	0
0	0
0	0
0	0
0	0
0	-0.464386
0	0
0	-0.961471
0	0
0	-0.8
0	0
0	0
0	0
0	0
0	0
0	0
0	0
0	0.223095
50.8	-1.29319
0	0
0	0
0	0
0	0
0	0
0	0
0	1.08525
0	0
0	0
0	0
0	-0.516992
0	0
0	0
0	0
0	0
0	0
0	0
0	0.878463
0	0
0	0
0	0
0	0
0	0
0.6	0
0	0.316993
0	0.2
0	0
0	-2.07239
0	0.561471
0	0.664386
0	0
0	1.21749
0	0
0	0
0	0
0	0
0	0
0	0
0	0
0	0
0	0
0	0
0	0
0	0
0	0
0	0
0	0
0	0
0	-0.878463
0	0
0	0
0	0
104	-1.42862
0	0
0	0
0	0
0	0
0	0
0	0
0	0
0	0
0	0
0	0
0	0
0	0
0	0
0	0
0	0
0	-0.286592
0	0
0	0
0	0
0	0
0	0
0	0
60.8	7.81025
0	0
0	0
0	0
0	0
0	0.878463
0	0
0	0
0.6	0
12.2	0
0	0
0	0
0	0.981378
11.6	-2.14997
0	0
0	0
0	0
0	0
0	0.316993
0	0
0	2.15098
0	0
1.6	0
0	0
1.2	0
0	0
4.8	0
0	0
3.8	0
0	0
0	0
0	0
0	0
0.6	-1.76203
0	0
0	0
0	0
0	0
0	0
0	0
0	0
1	0
0	0
0	0
1	0
0	0.2
0	0
0	0
0	0
0	0.740088
0	0
0	0
0	0
0	0
0	0
0	0.740088
0	0
0	-0.153107
0	0
0	0
0	0
0	0.4
0	0
0	0
0	0
0	0
0	0
0	0
0	0
0	0
10.2	1.01138
0	0
0	0
0	0
0	0
5.8	1.72877
0	0
0	0
0	0
0	0
0	0
0	0
0	0
0	0
0	0
9.4	-0.916992
0	0
0	0
0	0
0	-0.516992
0	0
0	0
0	0
0	0
0	0.691886
0	0
0	0
0	0.691886
0	0
0	0
0	0
0	0
0	0.633985
0	0
0	0
0	0
0	0
0	0
1	0
0	-0.664386
0	0
3.6	-1.26149
0	0
0	0
0	0
0	0
0	0
0	-0.464386
0	0
0	0
0	0
0	0.864386
0	0
0	1.04959
0	0
12.8	-0.806999
0	0
0	0
0	0
20.2	-0.146868
0	0
0	0
0	0.971596
0	0
0	0
0	0
0	0
0	0
0	0
0	0
0	0
0	0
0	0
0	0
0	0
0	0.833985
0	-0.990839
0	0
0	0
0	0
0	0
0	0
0	0
0	0
6.4	0
0	0
0	0
0	0
0	0
0	0
0	0
0	0
0.4	0
0	0.8
0	0
0	0
0	-1.04189
0	0
0	0
0	0
0	0
2.4	0
0	0
0	0
0	0
0	0
0	0
0	0
0	0
0	0
20.4	-3.38302
0	0
0	0
0	0
5.2	0
0	0.516992
225.8	1.94793
0	0
0	0
6.2	0
0	0
0	1.09837
0	0
0	0.781378
0	0
0	0
0	0
0	0
0	0
0	0
0	0
0	0
0	0
0	0
2	0
0	0
0	0
0	0
4.8	0
0	0
0	0
0	0
0	0
0	0
0	0
0	0
0	0
0	0
0	0
5.2	-0.633985
0	0
2.4	0
1	-0.833985
0	0
0	0
75.8	-0.642853
0	0
0	0
0	0
0	0
0	-0.561471
0	0
0	0
0	0
0	0
0	0
0	0
0	0
0	0
0	0
0	-0.561471
0	-1.00888
0	0
0	-0.971596
0	0
0	-0.904712
0	0.864386
0	0
0	0
0	0
0	0
0	0
0	0
0	0
348.2	1.10257
0	-0.716993
0	0
0	0
0	0
0	0
0	0
0	0
0	0
1.2	0
0	0
0	0
0	0
0	0
16.8	0.355059
0	0
0	0
0	0
1.8	0
0	0
0	0
0	0
0	0
0	0
0	0
0	0
0	0
0	0
0	0
0	0
0	0
0	0
0	0
0	0
0	0
0	0
0	0
2	0
0	0
0	-0.961471
0	0
0	0
0	0
0	0
0	0
0	0
0	0
0	0
0	0
0	0
0	0
[truncated: 3,688 more rows]
