# Supplementary material for: Vaccination against microbiota motility protects mice from the detrimental impact of dietary emulsifier consumption
Source: PLoS Biol. 2023 Sep 19;21(9):e3002289. doi: 10.1371/journal.pbio.3002289 (PMC10508614; doi:10.1371/journal.pbio.3002289)
Supplement: S8 Data — (XLSX) [file pbio.3002289.s013.xlsx]

## Sheet: Figure S4A
Microbiota members with a significantly altered IgA-index in non-immunized mice consuming emulsifiers vs Water
	Water	Water	Water	Water	Water	CMC	CMC	CMC	CMC	CMC
k__Bacteria; p__Firmicutes; c__Clostridia; o__Clostridiales; f__Lachnospiraceae; g__; s__	1	1	1	1	1	0.05	0.0714286	0.01	0.0357143	0.0454545
k__Bacteria; p__Firmicutes; c__Clostridia; o__Clostridiales; f__; g__; s__	0.047619	0.148515	0.0151515	0.65	0.0208333	1	1	1	1	1
k__Bacteria; p__Bacteroidetes; c__Bacteroidia; o__Bacteroidales; f__S24-7; g__; s__	0.289855	0.419355	0.839286	0.325	0.0142857	1	1	1	1	1
k__Bacteria; p__Firmicutes; c__Clostridia; o__Clostridiales	0.358282	0.274038	0.238913	0.126016	0.812339	1.38462	1	0.86351	1	0.657534
k__Bacteria; p__Firmicutes; c__Clostridia; o__Clostridiales; f__; g__; s__	1	1	1	1	1	0.234214	0.388158	0.00662252	1	0.0263158
k__Bacteria; p__Firmicutes; c__Clostridia; o__Clostridiales; f__Lachnospiraceae	1	1	1	1	1	0.242497	0.0344828	0.4	0.0238095	1
k__Bacteria; p__Firmicutes; c__Clostridia; o__Clostridiales; f__Ruminococcaceae; g__; s__	1	0.0625	1.55556	1	1	0.0666667	0.0277778	0.0588235	0.2	0.0833333
k__Bacteria; p__Firmicutes; c__Clostridia; o__Clostridiales	0.0128205	0.0185185	0.0181818	0.438053	0.05	1	1	1	1	0.027027
k__Bacteria; p__Firmicutes; c__Clostridia; o__Clostridiales; f__Lachnospiraceae; g__; s__	0.00952381	0.45	0.04	0.0175439	0.0416667	0.0232558	1	1	1	1
k__Bacteria; p__Firmicutes; c__Clostridia; o__Clostridiales; f__Lachnospiraceae	0.0454545	0.183673	0.25	0.161017	0.259912	1	1	0.0285714	1	1
k__Bacteria; p__Firmicutes; c__Clostridia; o__Clostridiales; f__Lachnospiraceae; g__; s__	0.0416667	0.0138889	0.0243902	0.230769	0.666667	0.0666667	1	1	1	1
k__Bacteria; p__Firmicutes; c__Clostridia; o__Clostridiales; f__Ruminococcaceae; g__Oscillospira; s__	0.0666667	1	1	1	1	42	29.4	59	1	11
k__Bacteria; p__Bacteroidetes; c__Bacteroidia; o__Bacteroidales; f__S24-7; g__; s__	0.358491	26.7	0.05	1.06522	1	20	12.75	93	76	130
k__Bacteria; p__Bacteroidetes; c__Bacteroidia; o__Bacteroidales; f__Bacteroidaceae; g__Bacteroides	0.15	0.465753	2.77027	0.413043	2.06818	0.555556	4.42105	5.5	7.06557	3.38095
k__Bacteria; p__Firmicutes; c__Clostridia; o__Clostridiales; f__Lachnospiraceae; g__Dorea; s__	0.0238095	1.54545	0.875	0.285714	0.0909091	19	1	14	1	21
k__Bacteria; p__Firmicutes; c__Clostridia; o__Clostridiales; f__Lachnospiraceae	1	1	0.0208333	0.04	0.0263158	1	1	1	1	1
k__Bacteria; p__Firmicutes; c__Clostridia; o__Clostridiales; f__Lachnospiraceae; g__[Ruminococcus]; s__gnavus	1	1	1	1	1	0.0909091	1	0.0833333	0.0625	1
k__Bacteria; p__Firmicutes; c__Clostridia; o__Clostridiales; f__Lachnospiraceae; g__Roseburia; s__	1	0.0136986	0.025	0.0588235	1	1	1	1	1	1
k__Bacteria; p__Firmicutes; c__Clostridia; o__Clostridiales; f__Ruminococcaceae; g__Oscillospira; s__	1	0.125	0.184211	1	0.111111	1	1	1	1	1
k__Bacteria; p__OD1; c__; o__; f__; g__; s__	1	0.166667	1	0.166667	0.0909091	1	1	1	1	1
k__Bacteria; p__Firmicutes; c__Clostridia; o__Clostridiales	0.142857	0.0136986	1	1	0.027027	1	1	1	1	1
k__Bacteria; p__Firmicutes; c__Clostridia; o__Clostridiales; f__Lachnospiraceae; g__; s__	1	0.0147059	0.0113636	0.26087	1	1	1	1	1	1
k__Bacteria; p__Firmicutes; c__Clostridia; o__Clostridiales	1	1	1	1	1	0.407609	0.299065	1	0.15625	1

## Sheet: Figure S4B
Microbiota members with a significantly altered IgA-index in non-immunized mice consuming emulsifiers vs Water
	Water	Water	Water	Water	Water	P80	P80	P80	P80	P80
k__Bacteria; p__Firmicutes; c__Clostridia; o__Clostridiales; f__Lachnospiraceae	0.0454545	0.183673	0.25	0.161017	0.259912	1	1	1	1	1
k__Bacteria; p__Firmicutes; c__Clostridia; o__Clostridiales; f__; g__; s__	0.047619	0.148515	0.0151515	0.65	0.0208333	1	1	1	1	1
k__Bacteria; p__Firmicutes; c__Clostridia; o__Clostridiales; f__Lachnospiraceae	0.0909091	0.0714286	1	0.0555556	0.0196078	1	1	1	1	1
k__Bacteria; p__Firmicutes; c__Clostridia; o__Clostridiales	0.0625	0.0909091	0.155642	0.0357143	1	1	1	1	1	1
k__Bacteria; p__Firmicutes; c__Clostridia; o__Clostridiales; f__; g__; s__	1	1	1	1	1	1	0.127586	0.213724	0.240506	0.233333
k__Bacteria; p__Proteobacteria; c__Betaproteobacteria; o__Neisseriales; f__Neisseriaceae; g__Neisseria	1	1	1	1	1	0.0909091	0.279762	0.283582	0.25	1
k__Bacteria; p__Bacteroidetes; c__Bacteroidia; o__Bacteroidales; f__S24-7; g__; s__	150	125	116	64	43	1	15	1	21	48
k__Bacteria; p__Actinobacteria; c__Actinobacteria; o__Actinomycetales; f__Corynebacteriaceae; g__Corynebacterium; s__	1	1	1	1	1	0.0344828	0.0588235	1	0.414634	0.025641
k__Bacteria; p__Firmicutes; c__Clostridia; o__Clostridiales; f__; g__; s__	1	1	1	1	1	0.533333	0.341463	1	0.0588235	0.0588235
k__Bacteria; p__Firmicutes; c__Clostridia; o__Clostridiales; f__Ruminococcaceae; g__Ruminococcus; s__	1	1	1	1	1	0.616667	0.0625	0.175258	0.428571	1
k__Bacteria; p__Bacteroidetes; c__Bacteroidia; o__Bacteroidales; f__S24-7; g__; s__	5.93684	6.40909	0.802867	0.893617	0.639511	12.6042	11.4538	7.35443	5.69286	18.1633
k__Bacteria; p__Firmicutes; c__Clostridia; o__Clostridiales; f__Ruminococcaceae; g__; s__	1	0.239437	1.65854	1.10526	1.75	0.0833333	0.147368	0.761905	0.220339	0.1
k__Bacteria; p__Firmicutes; c__Clostridia; o__Clostridiales; f__Ruminococcaceae; g__Oscillospira; s__	1	1	1	1	1	0.304802	0.784483	1	0.02	0.0666667
k__Bacteria; p__Firmicutes; c__Clostridia; o__Clostridiales; f__; g__; s__	0.0526316	0.030303	0.0434783	1	0.0833333	1.61111	0.846154	0.727273	0.835052	0.767123
k__Bacteria; p__Firmicutes; c__Clostridia; o__Clostridiales; f__Lachnospiraceae; g__Dorea; s__	1	1	1	1	0.0625	0.333333	0.0384615	0.0243902	0.5	0.25
k__Bacteria; p__Firmicutes; c__Clostridia; o__Clostridiales; f__; g__; s__	1	1	1	1	1	0.529412	0.0222222	0.666667	0.6	1
k__Bacteria; p__Firmicutes; c__Erysipelotrichi; o__Erysipelotrichales; f__Erysipelotrichaceae; g__Allobaculum; s__	0.0126582	0.153846	0.0138889	0.347222	0.753086	1	0.2	1	1	1
k__Bacteria; p__Firmicutes; c__Clostridia; o__Clostridiales; f__Lachnospiraceae	1	1	1	1	1	0.0322581	0.863636	1	0.232529	0.25
k__Bacteria; p__Bacteroidetes; c__Bacteroidia; o__Bacteroidales; f__S24-7; g__; s__	1	1	1	1	1	52	162	26	204	28
k__Bacteria; p__Bacteroidetes; c__Bacteroidia; o__Bacteroidales; f__S24-7; g__; s__	1	1	1	1	1	73	144	35	6.25	41
k__Bacteria; p__Firmicutes; c__Clostridia; o__Clostridiales; f__Lachnospiraceae	1	1	0.0208333	0.04	0.0263158	1	1	1	1	1
k__Bacteria; p__Firmicutes; c__Clostridia; o__Clostridiales; f__; g__; s__	0.04	1	1	0.0769231	0.0588235	1	1	1	1	1
k__Bacteria; p__Firmicutes; c__Clostridia; o__Clostridiales; f__; g__; s__	0.0555556	1	1	0.0227273	0.0222222	1	1	1	1	1
k__Bacteria; p__Firmicutes; c__Clostridia; o__Clostridiales; f__Lachnospiraceae; g__; s__	1	1	1	1	1	1	1	0.0555556	0.0166667	0.030303
k__Bacteria; p__Firmicutes; c__Clostridia; o__Clostridiales; f__Clostridiaceae; g__Clostridium; s__	1	1	1	1	1	0.037037	1	0.0833333	0.111111	1
k__Bacteria; p__Firmicutes; c__Clostridia; o__Clostridiales; f__Ruminococcaceae; g__Oscillospira; s__	1	0.125	0.184211	1	0.111111	1	1	1	1	1
k__Bacteria; p__Firmicutes; c__Clostridia; o__Clostridiales; f__; g__; s__	1	1	1	1	1	0.027027	0.1	1	0.1	1
k__Bacteria; p__Tenericutes; c__Mollicutes; o__RF39; f__; g__; s__	0.1	24	1	23	21	0.276596	0.27451	0.875	1.02542	0.25
k__Bacteria; p__Firmicutes; c__Clostridia; o__Clostridiales	0.142857	0.0136986	1	1	0.027027	1	1	1	1	1
k__Bacteria; p__Firmicutes; c__Clostridia; o__Clostridiales; f__Lachnospiraceae	1	1	1	1	1	0.216473	1	0.0666667	0.211806	1
k__Bacteria; p__Firmicutes; c__Clostridia; o__Clostridiales; f__Lachnospiraceae; g__; s__	1	1	0.25	0.0175439	0.2	1	1	1	1	1
k__Bacteria; p__Firmicutes; c__Clostridia; o__Clostridiales	0.0128205	0.0185185	0.0181818	0.438053	0.05	0.494845	0.647059	0.120879	0.3125	1
k__Bacteria; p__Bacteroidetes; c__Bacteroidia; o__Bacteroidales; f__S24-7; g__; s__	1	1	1	1	0.00943396	37	1	30	1	50
k__Bacteria; p__Firmicutes; c__Clostridia; o__Clostridiales; f__Lachnospiraceae	1	1	1	1	1	1	0.405405	0.0126582	0.1	1
