# Supplementary material for: Vaccination against microbiota motility protects mice from the detrimental impact of dietary emulsifier consumption
Source: PLoS Biol. 2023 Sep 19;21(9):e3002289. doi: 10.1371/journal.pbio.3002289 (PMC10508614; doi:10.1371/journal.pbio.3002289)
Supplement: S9 Data — (XLSX) [file pbio.3002289.s014.xlsx]

## Sheet: Figure S5A
Microbiota members with a significantly altered IgA-index between immunized and non-immunized mice consuming emulsifiers.
	CMC	CMC	CMC	CMC	CMC	CMC_FliC	CMC_FliC	CMC_FliC	CMC_FliC	CMC_FliC
k__Bacteria; p__Bacteroidetes; c__Bacteroidia; o__Bacteroidales; f__S24-7; g__; s__	1	1	1	1	1	240	19.8095	352	172	249
k__Bacteria; p__Bacteroidetes; c__Bacteroidia; o__Bacteroidales; f__S24-7; g__; s__	1	0.027027	1	1	1	217	509	205	174	150
k__Bacteria; p__Firmicutes; c__Clostridia; o__Clostridiales; f__Lachnospiraceae; g__; s__	1	1	0.0153846	1	1	1	78	72	43	42
k__Bacteria; p__Bacteroidetes; c__Bacteroidia; o__Bacteroidales; f__; g__; s__	1	5	0.2	1	1	14	1	6	5	11
k__Bacteria; p__Bacteroidetes; c__Bacteroidia; o__Bacteroidales; f__S24-7; g__; s__	1	1	1	0.238095	0.0133333	1.27768	5.53049	16.4139	12.553	3.5
k__Bacteria; p__Firmicutes; c__Clostridia; o__Clostridiales; f__Lachnospiraceae; g__; s__	0.05	0.0714286	0.01	0.0357143	0.0454545	1	1	1	1	1
k__Bacteria; p__Firmicutes; c__Clostridia; o__Clostridiales; f__Ruminococcaceae; g__; s__	0.0666667	0.0277778	0.0588235	0.2	0.0833333	1	1	1	1	1
k__Bacteria; p__Firmicutes; c__Clostridia; o__Clostridiales	0.206897	0.333333	0.00675676	0.25	0.0555556	1	1	1	1	1
k__Bacteria; p__Firmicutes; c__Clostridia; o__Clostridiales; f__Lachnospiraceae; g__; s__	0.313283	0.3125	0.54359	0.208333	0.439024	1	1	1	1	1
k__Bacteria; p__Firmicutes; c__Clostridia; o__Clostridiales; f__Lachnospiraceae; g__; s__	0.0121951	0.203704	0.311111	0.782609	0.0666667	1	1	1	1	1
k__Bacteria; p__Firmicutes; c__Clostridia; o__Clostridiales; f__; g__; s__	0.234214	0.388158	0.00662252	1	0.0263158	1	1	1	1	1
k__Bacteria; p__Firmicutes; c__Clostridia; o__Clostridiales; f__Lachnospiraceae	0.242497	0.0344828	0.4	0.0238095	1	1	1	1	1	1
k__Bacteria; p__Bacteroidetes; c__Bacteroidia; o__Bacteroidales; f__S24-7; g__; s__	146	1.23077	95	63	155	1	1	1	1	1
k__Bacteria; p__Bacteroidetes; c__Bacteroidia; o__Bacteroidales; f__S24-7; g__; s__	189	1.48148	121	156	73	1	1	1	46	1
k__Bacteria; p__Firmicutes; c__Clostridia; o__Clostridiales; f__Ruminococcaceae; g__Ruminococcus; s__	18	3	23	11	1	1	0.111111	1	1	1
k__Bacteria; p__Firmicutes; c__Clostridia; o__Clostridiales; f__Lachnospiraceae; g__[Ruminococcus]; s__gnavus	0.0909091	1	0.0833333	0.0625	1	1	1	1	1	1
k__Bacteria; p__Actinobacteria; c__Coriobacteriia; o__Coriobacteriales; f__Coriobacteriaceae; g__Adlercreutzia; s__	1	0.1	0.0625	0.0434783	1	1	1	1	1	1
k__Bacteria; p__Firmicutes; c__Clostridia; o__Clostridiales; f__Lachnospiraceae; g__Coprococcus; s__	1	1	0.0277778	0.1	0.111111	1	1	1	1	1
k__Bacteria; p__Firmicutes; c__Clostridia; o__Clostridiales	0.407609	0.299065	1	0.15625	1	1	1	1	1	1
k__Bacteria; p__Firmicutes; c__Clostridia; o__Clostridiales; f__Lachnospiraceae; g__; s__	0.347808	0.636933	0.00961538	0.394763	0.0909091	1	1	1	0.05	1
k__Bacteria; p__Bacteroidetes; c__Bacteroidia; o__Bacteroidales; f__Bacteroidaceae; g__Bacteroides	0.555556	4.42105	5.5	7.06557	3.38095	1.18033	0.471111	0.369128	0.855799	0.826531
k__Bacteria; p__Firmicutes; c__Clostridia; o__Clostridiales; f__Lachnospiraceae; g__; s__	1	1	1	1	1	0.012987	0.763285	0.144578	0.387097	0.464286
k__Bacteria; p__Firmicutes; c__Clostridia; o__Clostridiales; f__Ruminococcaceae; g__Oscillospira; s__	1	0.0416667	1	1	1	0.0820896	0.197183	0.5	0.157895	0.429319
k__Bacteria; p__Firmicutes; c__Clostridia; o__Clostridiales; f__Lachnospiraceae; g__; s__	1	1	1	1	1	0.163498	0.479839	0.47234	1	0.283784
k__Bacteria; p__Firmicutes; c__Clostridia; o__Clostridiales; f__Ruminococcaceae; g__Oscillospira; s__	42	29.4	59	1	11	0.1	1	1	0.1	0.0909091
k__Bacteria; p__Firmicutes; c__Clostridia; o__Clostridiales; f__Lachnospiraceae; g__; s__	1	1	1	1	1	0.0454545	1	1	0.0909091	0.0243902
k__Bacteria; p__Firmicutes; c__Clostridia; o__Clostridiales; f__Lachnospiraceae; g__[Ruminococcus]; s__gnavus	0.03125	0.0263158	0.0357143	0.00675676	0.0222222	1	1	1	1	0.0208333

## Sheet: Figure S5B
Microbiota members with a significantly altered IgA-index between immunized and non-immunized mice consuming emulsifiers.
	P80	P80	P80	P80	P80	P80_FliC	P80_FliC	P80_FliC	P80_FliC	P80_FliC
k__Bacteria; p__Firmicutes; c__Clostridia; o__Clostridiales	1	1	0.420188	1	1	0.181373	0.348774	0.00165017	0.312139	0.138408
k__Bacteria; p__Bacteroidetes; c__Bacteroidia; o__Bacteroidales; f__S24-7; g__; s__	12.6042	11.4538	7.35443	5.69286	18.1633	0.35596	0.835294	1.18033	3.98582	0.246575
k__Bacteria; p__Firmicutes; c__Clostridia; o__Clostridiales	1	1	0.273128	1	1	0.015873	0.214724	0.0116279	0.465517	0.0107527
k__Bacteria; p__Tenericutes; c__Mollicutes; o__RF39; f__; g__; s__	0.1	0.0294118	0.0625	0.0666667	1	1	1.13333	1	1	1
k__Bacteria; p__Firmicutes; c__Clostridia; o__Clostridiales; f__Ruminococcaceae; g__Oscillospira; s__	0.345679	1.55814	0.789899	0.747899	0.316294	1.80208	1.59474	1.47508	1.81921	1.83465
k__Bacteria; p__Proteobacteria; c__Betaproteobacteria; o__Neisseriales; f__Neisseriaceae; g__Neisseria	0.0909091	0.279762	0.283582	0.25	1	1	1	1	1	1
k__Bacteria; p__Firmicutes; c__Clostridia; o__Clostridiales; f__Ruminococcaceae; g__Oscillospira; s__	0.166667	0.376022	0.116625	0.173554	0.221675	1.92941	0.313889	2.46237	1.46667	1.70779
k__Bacteria; p__Firmicutes; c__Clostridia; o__Clostridiales; f__Ruminococcaceae; g__Oscillospira; s__	1	1	1	1	1	0.224638	0.490566	0.25	1	0.307692
k__Bacteria; p__Firmicutes; c__Clostridia; o__Clostridiales; f__Lachnospiraceae	1	1	1	1	1	0.191629	0.37437	0.208122	1	0.463551
k__Bacteria; p__Firmicutes; c__Clostridia; o__Clostridiales; f__Lachnospiraceae; g__; s__	1	1	1	1	1	0.261538	0.00729927	0.0588235	1	0.468085
k__Bacteria; p__Bacteroidetes; c__Bacteroidia; o__Bacteroidales; f__S24-7; g__; s__	19	23	48	18	74	401	274	428	27.7188	437
k__Bacteria; p__Actinobacteria; c__Coriobacteriia; o__Coriobacteriales; f__Coriobacteriaceae; g__Adlercreutzia; s__	0.04	0.627451	1	0.3125	0.173913	1	1	1	1	1
k__Bacteria; p__Firmicutes; c__Clostridia; o__Clostridiales; f__Lachnospiraceae; g__; s__	1	1	1	1	1	0.201835	0.628571	0.15	1	0.496063
k__Bacteria; p__Firmicutes; c__Clostridia; o__Clostridiales; f__Ruminococcaceae; g__Ruminococcus; s__	0.616667	0.0625	0.175258	0.428571	1	1	1	1	1	1
k__Bacteria; p__Firmicutes; c__Clostridia; o__Clostridiales; f__Ruminococcaceae; g__Oscillospira; s__	0.357143	0.310924	0.0891365	0.42623	0.00900901	1	0.261719	1	1	0.636364
k__Bacteria; p__Bacteroidetes; c__Bacteroidia; o__Bacteroidales; f__Bacteroidaceae; g__Bacteroides; s__uniformis	1	1	1	1	1	1.2093	0.123457	0.027027	0.1	0.0113636
k__Bacteria; p__Firmicutes; c__Clostridia; o__Clostridiales; f__Lachnospiraceae; g__; s__	1	1	1	1	1	0.636364	0.578947	0.0357143	1	0.0625
k__Bacteria; p__Bacteroidetes; c__Bacteroidia; o__Bacteroidales; f__S24-7; g__; s__	1	30	1	0.125	41	180	2.5	273	485	248
k__Bacteria; p__Firmicutes; c__Clostridia; o__Clostridiales; f__Lachnospiraceae	0.0322581	0.863636	1	0.232529	0.25	1	1	1	1	1
k__Bacteria; p__Bacteroidetes; c__Bacteroidia; o__Bacteroidales; f__S24-7; g__; s__	20.2093	3.77381	4.12139	5.265	11.9512	1	1	0.0714286	0.04	0.236842
k__Bacteria; p__Firmicutes; c__Clostridia; o__Clostridiales; f__Lachnospiraceae; g__; s__	0.964286	0.389706	0.343243	0.4375	1	1	1	1	1	1
k__Bacteria; p__TM6; c__SJA-4; o__; f__; g__; s__	1	1	1	0.636364	1	8	1	9	1	8
k__Bacteria; p__Firmicutes; c__Clostridia; o__Clostridiales; f__Lachnospiraceae; g__; s__	1	1	0.0555556	0.0166667	0.030303	1	1	1	1	1
k__Bacteria; p__Firmicutes; c__Clostridia; o__Clostridiales; f__Lachnospiraceae; g__[Ruminococcus]; s__gnavus	1	1	1	1	1	1	0.0526316	0.0909091	1	0.047619
k__Bacteria; p__Firmicutes; c__Clostridia; o__Clostridiales; f__Clostridiaceae; g__Clostridium; s__	0.037037	1	0.0833333	0.111111	1	1	1	1	1	1
k__Bacteria; p__Proteobacteria; c__Betaproteobacteria; o__Procabacteriales; f__Procabacteriaceae; g__; s__	1	1	1	1	1	0.0454545	0.0833333	1	1	0.125
k__Bacteria; p__Firmicutes; c__Clostridia; o__Clostridiales; f__; g__; s__	0.027027	0.1	1	0.1	1	1	1	1	1	1
k__Bacteria; p__Tenericutes; c__Mollicutes; o__RF39; f__; g__; s__	1	1	1	1	1	0.1	0.0769231	0.166667	1	1
k__Bacteria; p__Firmicutes; c__Clostridia; o__Clostridiales; f__Veillonellaceae; g__Phascolarctobacterium; s__	1	1	1	1	1	0.142857	1	0.0526316	1	0.0322581
k__Bacteria; p__Firmicutes; c__Clostridia; o__Clostridiales; f__Ruminococcaceae; g__Butyricicoccus; s__pullicaecorum	0.166667	1	0.0666667	1	0.0434783	1	1	1	1	1
k__Bacteria; p__Firmicutes; c__Clostridia; o__Clostridiales; f__Ruminococcaceae; g__Ruminococcus; s__	1	1	1	1	1	0.0526316	0.2	1	1	0.037037
k__Bacteria; p__Firmicutes; c__Clostridia; o__Clostridiales; f__Lachnospiraceae; g__; s__	8	15	1	1	12	0.411765	1	1	0.0344828	0.0454545
k__Bacteria; p__Firmicutes; c__Erysipelotrichi; o__Erysipelotrichales; f__Erysipelotrichaceae; g__; s__	1	1	1	1	1	1	0.0227273	0.25	0.1	1
k__Bacteria; p__Firmicutes; c__Clostridia; o__Clostridiales; f__Ruminococcaceae; g__Oscillospira; s__	1	1	0.0714286	1	1	0.210526	14	8.66667	6	3.31818
k__Bacteria; p__Bacteroidetes; c__Bacteroidia; o__Bacteroidales; f__S24-7; g__; s__	1	15	1	21	48	239	164	23.7727	18	173
k__Bacteria; p__Bacteroidetes; c__Bacteroidia; o__Bacteroidales; f__S24-7; g__; s__	1.30065	13.6806	6.64286	16.5455	1.65233	0.0294118	0.027027	1	1	1
k__Bacteria; p__Firmicutes; c__Clostridia; o__Clostridiales	1	1	1	1	1	0.372093	1	0.333333	1	0.05
